# Supplementary material for: An artificial intelligence model to identify snakes from across the world: Opportunities and challenges for global health and herpetology
Source: PLoS Negl Trop Dis. 2022 Aug 15;16(8):e0010647. doi: 10.1371/journal.pntd.0010647 (PMC9426939; doi:10.1371/journal.pntd.0010647)
Supplement: S3 Table — (XLSX) [file pntd.0010647.s003.xlsx]

## Sheet: Feuil1
MIVS Species	# training photos	# test photos
Acanthophis antarcticus	115	14
Acanthophis hawkei	24	0
Acanthophis praelongus	80	8
Acanthophis pyrrhus	32	1
Acanthophis rugosus	43	1
Acanthophis wellsi	86	3
Agkistrodon bilineatus	122	5
Agkistrodon conanti	510	203
Agkistrodon contortrix	8085	149
Agkistrodon laticinctus	579	27
Agkistrodon piscivorus	6566	360
Agkistrodon russeolus	38	5
Agkistrodon taylori	28	1
Atheris ceratophora	29	0
Atheris chlorechis	26	0
Atheris squamigera	62	3
Atractaspis bibronii	45	11
Atropoides mexicanus	54	0
Atropoides nummifer	56	0
Austrelaps ramsayi	162	44
Austrelaps superbus	324	94
Bitis arietans	403	97
Bitis atropos	81	22
Bitis caudalis	138	10
Bitis gabonica	326	5
Bitis nasicornis	36	0
Bitis peringueyi	36	4
Bothriechis aurifer	24	6
Bothriechis lateralis	204	17
Bothriechis marchi	25	6
Bothriechis nigroviridis	34	3
Bothriechis schlegelii	1277	117
Bothrocophias campbelli	36	2
Bothrocophias microphthalmus	30	1
Bothrops alternatus	180	18
Bothrops asper	1224	158
Bothrops atrox	392	52
Bothrops bilineatus	34	8
Bothrops diporus	39	12
Bothrops jararaca	159	73
Bothrops jararacussu	39	10
Bothrops moojeni	74	17
Bungarus caeruleus	107	6
Bungarus candidus	93	9
Bungarus fasciatus	227	13
Bungarus flaviceps	43	3
Bungarus multicinctus	498	22
Calliophis bivirgatus	44	10
Calliophis intestinalis	148	9
Calloselasma rhodostoma	88	7
Cerastes cerastes	128	5
Cerastes gasperettii	74	0
Cerastes vipera	61	1
Cerrophidion godmani	60	4
Cerrophidion wilsoni	50	12
Crotalus adamanteus	1628	101
Crotalus aquilus	195	15
Crotalus atrox	12344	245
Crotalus basiliscus	219	19
Crotalus catalinensis	54	1
Crotalus cerastes	1242	34
Crotalus cerberus	341	18
Crotalus culminatus	54	8
Crotalus durissus	220	38
Crotalus enyo	154	4
Crotalus horridus	5243	77
Crotalus intermedius	29	5
Crotalus lepidus	381	26
Crotalus mitchellii	220	3
Crotalus molossus	712	86
Crotalus morulus	62	8
Crotalus oreganus	912	309
Crotalus ornatus	916	11
Crotalus polystictus	64	5
Crotalus pricei	125	9
Crotalus pyrrhus	1717	28
Crotalus ravus	152	24
Crotalus ruber	2515	89
Crotalus scutulatus	2131	42
Crotalus simus	136	9
Crotalus stephensi	298	1
Crotalus tigris	499	14
Crotalus totonacus	31	1
Crotalus triseriatus	293	34
Crotalus tzabcan	128	12
Crotalus viridis	2980	62
Crotalus willardi	110	8
Daboia mauritanica	34	1
Daboia palaestinae	56	4
Daboia russelii	290	26
Deinagkistrodon acutus	126	6
Dendroaspis angusticeps	109	5
Dendroaspis jamesoni	29	2
Dendroaspis polylepis	286	14
Dendroaspis viridis	54	0
Dispholidus typus	262	55
Echis carinatus	166	14
Echis coloratus	43	1
Echis omanensis	51	0
Echis pyramidum	28	2
Gloydius blomhoffii	45	2
Gloydius brevicaudus	57	3
Gloydius halys	71	5
Gloydius intermedius	48	3
Gloydius ussuriensis	162	2
Hemachatus haemachatus	52	8
Hoplocephalus bitorquatus	66	12
Hoplocephalus bungaroides	69	4
Hoplocephalus stephensii	76	7
Hypnale hypnale	144	0
Lachesis muta	119	8
Macrovipera lebetina	53	0
Micruroides euryxanthus	178	6
Micrurus alleni	54	10
Micrurus browni	34	7
Micrurus diastema	149	29
Micrurus distans	58	3
Micrurus dumerilii	49	12
Micrurus fulvius	475	58
Micrurus lemniscatus	63	13
Micrurus mipartitus	90	15
Micrurus mosquitensis	30	7
Micrurus nigrocinctus	158	34
Micrurus pyrrhocryptus	31	10
Micrurus surinamensis	89	5
Micrurus tener	1393	41
Montivipera xanthina	43	0
Naja annulifera	95	1
Naja atra	305	19
Naja haje	37	1
Naja kaouthia	404	12
Naja melanoleuca	98	0
Naja mossambica	122	18
Naja naja	656	18
Naja nigricollis	403	5
Naja nivea	289	40
Naja sputatrix	56	4
Naja subfulva	48	16
Naja sumatrana	161	10
Notechis scutatus	628	137
Ophiophagus hannah	286	11
Ophryacus undulatus	22	0
Oxyuranus microlepidotus	45	0
Oxyuranus scutellatus	297	3
Porthidium lansbergii	109	13
Porthidium nasutum	229	28
Porthidium ophryomegas	68	11
Porthidium yucatanicum	32	5
Protobothrops cornutus	30	0
Protobothrops jerdonii	62	0
Protobothrops mucrosquamatus	488	32
Pseudechis australis	252	6
Pseudechis guttatus	65	2
Pseudechis porphyriacus	964	136
Pseudocerastes persicus	24	0
Pseudonaja affinis	236	21
Pseudonaja aspidorhyncha	46	3
Pseudonaja mengdeni	112	3
Pseudonaja modesta	58	0
Pseudonaja nuchalis	38	3
Pseudonaja textilis	607	66
Rhabdophis subminiatus	403	37
Rhabdophis tigrinus	332	8
Sistrurus catenatus	1071	14
Sistrurus miliarius	581	144
Sistrurus tergeminus	460	8
Thelotornis capensis	75	13
Thelotornis usambaricus	28	0
Trimeresurus albolabris	758	34
Trimeresurus erythrurus	28	5
Trimeresurus gracilis	55	1
Trimeresurus gramineus	76	4
Trimeresurus hageni	49	2
Trimeresurus insularis	77	4
Trimeresurus macrops	86	3
Trimeresurus malabaricus	245	13
Trimeresurus nebularis	52	2
Trimeresurus popeiorum	55	5
Trimeresurus puniceus	369	6
Trimeresurus purpureomaculatus	183	36
Trimeresurus sabahi	56	8
Trimeresurus stejnegeri	873	70
Trimeresurus sumatranus	30	3
Trimeresurus trigonocephalus	70	8
Trimeresurus venustus	32	1
Trimeresurus vogeli	67	5
Tropidechis carinatus	122	6
Tropidolaemus subannulatus	257	15
Tropidolaemus wagleri	372	34
Vipera ammodytes	491	12
Vipera aspis	1296	45
Vipera berus	2463	191
Vipera latastei	210	7
Vipera renardi	43	20
Vipera seoanei	258	13
Vipera transcaucasiana	22	2
Vipera ursinii	148	5
Vipera walser	79	0
