# Supplementary material for: An artificial intelligence model to identify snakes from across the world: Opportunities and challenges for global health and herpetology
Source: PLoS Negl Trop Dis. 2022 Aug 15;16(8):e0010647. doi: 10.1371/journal.pntd.0010647 (PMC9426939; doi:10.1371/journal.pntd.0010647)
Supplement: S1 Data — (CSV) [file pntd.0010647.s007.csv]

	country	numberspecies	numbermissingspecies	percentmissingspecies	percentspecies	numberhavespecies	bracket	continent
1	afghanistan	35	15	42.8571428571429	57	20	>50	Asia
2	albania	17	1	5.88235294117647	94	16	>80	Europe
3	algeria	31	10	32.258064516129	68	21	>50	Africa
4	american samoa	4	2	50	50	2	>50	Oceania
5	andorra	8	0	0	100	8	100	Europe
6	angola	132	95	71.969696969697	28	37	<50	Africa
7	anguilla	2	1	50	50	1	>50	Latin America
8	antigua and barbuda	8	5	62.5	38	3	<50	Latin America
9	argentina	136	92	67.6470588235294	32	44	<50	Latin America
10	armenia	25	9	36	64	16	>50	Asia
11	aruba	4	1	25	75	3	>50	Latin America
12	australia	226	149	65.929203539823	34	77	<50	Oceania
13	austria	8	0	0	100	8	100	Europe
14	azerbaijan	33	12	36.3636363636364	64	21	>50	Asia
15	bahamas	12	7	58.3333333333333	42	5	<50	Latin America
16	bahrain	1	1	100	0	0	0	Asia
17	bangladesh	78	36	46.1538461538462	54	42	>50	Asia
18	barbados	5	4	80	20	1	<50	Latin America
19	belarus	3	0	0	100	3	100	Europe
20	belgium	3	0	0	100	3	100	Europe
21	belize	75	16	21.3333333333333	79	59	>50	Latin America
22	benin	77	59	76.6233766233766	23	18	<50	Africa
23	bhutan	38	19	50	50	19	>50	Asia
24	bolivia	176	109	61.9318181818182	38	67	<50	Latin America
25	bosnia and herzegovina	8	0	0	100	8	100	Europe
26	botswana	70	36	51.4285714285714	49	34	<50	Africa
27	brazil	409	331	80.9290953545232	19	78	<50	Latin America
28	british virgin islands	9	4	44.4444444444444	56	5	>50	Latin America
29	brunei	33	8	24.2424242424242	76	25	>50	Asia
30	bulgaria	19	2	10.5263157894737	89	17	>80	Europe
31	burkina faso	52	41	78.8461538461538	21	11	<50	Africa
32	burma	145	80	55.1724137931034	45	65	<50	Asia
33	burundi	45	28	62.2222222222222	38	17	<50	Africa
34	cambodia	102	47	46.078431372549	54	55	>50	Asia
35	cameroon	160	134	83.75	16	26	<50	Africa
36	canada	27	0	0	100	27	100	North America
37	cayman islands	13	8	61.5384615384615	38	5	<50	Latin America
38	central african republic	130	101	77.6923076923077	22	29	<50	Africa
39	chad	51	39	76.4705882352941	24	12	<50	Africa
40	chile	8	3	37.5	62	5	>50	Latin America
41	china	262	161	61.4503816793893	39	101	<50	Asia
42	christmas island	2	1	50	50	1	>50	Oceania
43	colombia	317	212	66.8769716088328	33	105	<50	Latin America
44	comoros	1	1	100	0	0	0	Africa
45	costa rica	147	76	51.7006802721088	48	71	<50	Latin America
46	croatia	17	0	0	100	17	100	Europe
47	cuba	44	38	86.3636363636364	14	6	<50	Latin America
48	curacao	1	1	100	0	0	0	Latin America
49	cyprus	12	2	16.6666666666667	83	10	>80	Asia
50	czech republic	5	0	0	100	5	100	Europe
51	democratic republic of the congo	184	145	78.804347826087	21	39	<50	Africa
52	denmark	3	0	0	100	3	100	Europe
53	djibouti	10	6	60	40	4	<50	Africa
54	dominica	5	3	60	40	2	<50	Latin America
55	dominican republic	21	20	95.2380952380952	5	1	<50	Latin America
56	east timor	14	5	35.7142857142857	64	9	>50	Asia
57	ecuador	239	161	67.3640167364017	33	78	<50	Latin America
58	egypt	37	16	43.2432432432432	57	21	>50	Africa
59	el salvador	78	29	37.1794871794872	63	49	>50	Latin America
60	equatorial guinea	37	27	72.972972972973	27	10	<50	Africa
61	eritrea	42	27	64.2857142857143	36	15	<50	Africa
62	estonia	3	0	0	100	3	100	Europe
63	ethiopia	112	88	78.5714285714286	21	24	<50	Africa
64	federated states of micronesia	5	2	40	60	3	>50	Oceania
65	fiji	9	5	55.5555555555556	44	4	<50	Oceania
66	finland	3	0	0	100	3	100	Europe
67	france	16	1	6.25	94	15	>80	Europe
68	french guiana	98	40	40.8163265306122	59	58	>50	Latin America
69	french polynesia	3	0	0	100	3	100	Oceania
70	gabon	77	63	81.8181818181818	18	14	<50	Africa
71	gambia	53	41	77.3584905660377	23	12	<50	Africa
72	georgia	27	9	33.3333333333333	67	18	>50	Asia
73	germany	7	0	0	100	7	100	Europe
74	ghana	111	92	82.8828828828829	17	19	<50	Africa
75	gibraltar	6	0	0	100	6	100	Europe
76	greece	25	1	4	96	24	>80	Europe
77	grenada	14	6	42.8571428571429	57	8	>50	Latin America
78	guadeloupe	8	7	87.5	12	1	<50	Latin America
79	guam	2	0	0	100	2	100	Oceania
80	guatemala	148	72	48.6486486486487	51	76	>50	Latin America
81	guinea bissau	42	30	71.4285714285714	29	12	<50	Africa
82	guinea	109	84	77.0642201834862	23	25	<50	Africa
83	guyana	92	39	42.3913043478261	58	53	>50	Latin America
84	haiti	27	23	85.1851851851852	15	4	<50	Latin America
85	honduras	152	78	51.3157894736842	49	74	<50	Latin America
86	hong kong	49	13	26.530612244898	73	36	>50	Asia
87	hungary	7	0	0	100	7	100	Europe
88	india	317	222	70.0315457413249	30	95	<50	Asia
89	indonesia	356	255	71.6292134831461	28	101	<50	Asia
90	iran	92	52	56.5217391304348	43	40	<50	Asia
91	iraq	48	21	43.75	56	27	>50	Asia
92	israel	47	23	48.936170212766	51	24	>50	Asia
93	italy	24	0	0	100	24	100	Europe
94	ivory coast	104	86	82.6923076923077	17	18	<50	Africa
95	jamaica	11	10	90.9090909090909	9	1	<50	Latin America
96	japan	43	25	58.1395348837209	42	18	<50	Asia
97	jordan	45	23	51.1111111111111	49	22	<50	Asia
98	kazakhstan	21	5	23.8095238095238	76	16	>50	Asia
99	kenya	127	95	74.8031496062992	25	32	<50	Africa
100	kiribati	2	0	0	100	2	100	Oceania
101	kosovo	8	0	0	100	8	100	NA
102	kuwait	11	2	18.1818181818182	82	9	>80	Asia
103	kyrgyzstan	15	5	33.3333333333333	67	10	>50	Asia
104	laos	105	46	43.8095238095238	56	59	>50	Asia
105	latvia	3	0	0	100	3	100	Europe
106	lebanon	25	12	48	52	13	>50	Asia
107	lesotho	11	5	45.4545454545455	55	6	>50	Africa
108	liberia	65	53	81.5384615384615	18	12	<50	Africa
109	libya	21	7	33.3333333333333	67	14	>50	Africa
110	liechtenstein	4	0	0	100	4	100	Europe
111	lithuania	3	0	0	100	3	100	Europe
112	luxembourg	2	0	0	100	2	100	Europe
113	macedonia	16	0	0	100	16	100	Europe
114	madagascar	101	89	88.1188118811881	12	12	<50	Africa
115	malawi	62	35	56.4516129032258	44	27	<50	Africa
116	malaysia	220	120	54.5454545454545	45	100	<50	Asia
117	maldives	2	0	0	100	2	100	Asia
118	mali	66	51	77.2727272727273	23	15	<50	Africa
119	malta	4	1	25	75	3	>50	Europe
120	marshall islands	1	0	0	100	1	100	Oceania
121	martinique	5	4	80	20	1	<50	Latin America
122	mauritania	35	21	60	40	14	<50	Africa
123	mauritius	6	3	50	50	3	>50	Africa
124	mayotte	4	3	75	25	1	<50	Africa
125	mexico	437	232	53.0892448512586	47	205	<50	Latin America
126	moldova	8	0	0	100	8	100	Europe
127	mongolia	15	5	33.3333333333333	67	10	>50	Asia
128	montenegro	6	0	0	100	6	100	Europe
129	montserrat	3	2	66.6666666666667	33	1	<50	Latin America
130	morocco	32	10	31.25	69	22	>50	Africa
131	mozambique	96	57	59.375	41	39	<50	Africa
132	n cyprus	11	0	0	100	11	100	Asia
133	namibia	85	52	61.1764705882353	39	33	<50	Africa
134	nauru	2	0	0	100	2	100	Oceania
135	nepal	89	48	53.9325842696629	46	41	<50	Asia
136	netherlands antilles	2	1	50	50	1	>50	Latin America
137	netherlands	4	0	0	100	4	100	Europe
138	new caledonia	18	12	66.6666666666667	33	6	<50	Oceania
139	nicaragua	117	48	41.025641025641	59	69	>50	Latin America
140	niger	52	37	71.1538461538462	29	15	<50	Africa
141	nigeria	128	102	79.6875	20	26	<50	Africa
142	niue	1	1	100	0	0	0	Oceania
143	north korea	11	2	18.1818181818182	82	9	>80	Asia
144	norway	3	0	0	100	3	100	Europe
145	oman	31	16	51.6129032258064	48	15	<50	Asia
146	pakistan	81	47	58.0246913580247	42	34	<50	Asia
147	palau	7	4	57.1428571428571	43	3	<50	Oceania
148	palestine	1	1	100	0	0	0	Asia
149	panama	153	88	57.516339869281	42	65	<50	Latin America
150	papua new guinea	96	79	82.2916666666667	18	17	<50	Oceania
151	paraguay	45	29	64.4444444444444	36	16	<50	Latin America
152	peru	233	159	68.2403433476395	32	74	<50	Latin America
153	philippines	138	105	76.0869565217391	24	33	<50	Asia
154	poland	5	0	0	100	5	100	Europe
155	portugal	13	0	0	100	13	100	Europe
156	puerto rico	17	12	70.5882352941177	29	5	<50	Latin America
157	qatar	11	3	27.2727272727273	73	8	>50	Asia
158	republic of the congo	113	95	84.070796460177	16	18	<50	Africa
159	romania	11	0	0	100	11	100	Europe
160	russia	45	11	24.4444444444444	76	34	>50	Europe
161	rwanda	51	34	66.6666666666667	33	17	<50	Africa
162	saba	2	0	0	100	2	100	NA
163	saint barthelemy	4	2	50	50	2	>50	Latin America
164	saint lucia	8	6	75	25	2	<50	Latin America
165	samoa	3	2	66.6666666666667	33	1	<50	Oceania
166	san marino	5	0	0	100	5	100	Europe
167	sao tome and principe	9	8	88.8888888888889	11	1	<50	Africa
168	saudi arabia	33	17	51.5151515151515	48	16	<50	Asia
169	senegal	69	54	78.2608695652174	22	15	<50	Africa
170	serbia	8	0	0	100	8	100	Europe
171	seychelles	4	3	75	25	1	<50	Africa
172	sierra leone	65	52	80	20	13	<50	Africa
173	singapore	82	25	30.4878048780488	70	57	>50	Asia
174	slovakia	5	0	0	100	5	100	Europe
175	slovenia	15	0	0	100	15	100	Europe
176	solomon islands	23	17	73.9130434782609	26	6	<50	Oceania
177	somalia	99	74	74.7474747474748	25	25	<50	Africa
178	south africa	121	69	57.0247933884297	43	52	<50	Africa
179	south korea	13	4	30.7692307692308	69	9	>50	Asia
180	south sudan	131	99	75.5725190839695	24	32	<50	Africa
181	spain	16	0	0	100	16	100	Europe
182	sri lanka	111	75	67.5675675675676	32	36	<50	Asia
183	st kitts and nevis	2	0	0	100	2	100	Latin America
184	st vincent and the grenadines	4	3	75	25	1	<50	Latin America
185	sudan	73	52	71.2328767123288	29	21	<50	Africa
186	suriname	81	40	49.3827160493827	51	41	>50	Latin America
187	swaziland	57	22	38.5964912280702	61	35	>50	Africa
188	sweden	3	0	0	100	3	100	Europe
189	switzerland	9	0	0	100	9	100	Europe
190	syria	92	36	53.7313432835821	46	56	<50	Asia
191	taiwan	64	18	28.125	72	46	>50	Asia
192	tajikistan	19	5	26.3157894736842	74	14	>50	Asia
193	tanzania	159	121	76.1006289308176	24	38	<50	Africa
194	thailand	221	121	54.7511312217195	45	100	<50	Asia
195	togo	96	78	81.25	19	18	<50	Africa
196	tonga	3	2	66.6666666666667	33	1	<50	Oceania
197	trinidad and tobago	54	22	40.7407407407407	59	32	>50	Latin America
198	tunisia	23	5	21.7391304347826	78	18	>50	Africa
199	turkey	64	35	54.6875	45	29	<50	Asia
200	turkmenistan	33	13	39.3939393939394	61	20	>50	Asia
201	turks and caicos	1	1	100	0	0	0	Latin America
202	tuvalu	2	0	0	100	2	100	Oceania
203	uganda	109	86	78.8990825688073	21	23	<50	Africa
204	ukraine	11	0	0	100	11	100	Europe
205	united arab emirates	25	13	52	48	12	<50	Asia
206	united kingdom	3	0	0	100	3	100	Europe
207	uruguay	45	29	64.4444444444444	36	16	<50	Latin America
208	usa	169	7	4.14201183431953	96	162	>80	North America
209	uzbekistan	21	7	33.3333333333333	67	14	>50	Asia
210	vanuatu	8	4	50	50	4	>50	Oceania
211	venezuela	201	126	62.6865671641791	37	75	<50	Latin America
212	vietnam	244	144	59.0163934426229	41	100	<50	Asia
213	virgin islands	9	5	55.5555555555556	44	4	<50	NA
214	western sahara	20	6	30	70	14	>50	Africa
215	yemen	29	17	58.6206896551724	41	12	<50	Asia
216	zambia	99	68	68.6868686868687	31	31	<50	Africa
217	zimbabwe	88	47	53.4090909090909	47	41	<50	Africa
