# Supplementary material for: An artificial intelligence model to identify snakes from across the world: Opportunities and challenges for global health and herpetology
Source: PLoS Negl Trop Dis. 2022 Aug 15;16(8):e0010647. doi: 10.1371/journal.pntd.0010647 (PMC9426939; doi:10.1371/journal.pntd.0010647)
Supplement: S2 Data — (CSV) [file pntd.0010647.s008.csv]

	X	class_id	Precision	Recall	F1	test_images	binomial	train_images
1	0	0	0	0	0	14	Acanthophis antarcticus	119
2	1	1	0	0	0	0	Acanthophis hawkei	24
3	2	2	0.36	1	0.53	8	Acanthophis praelongus	84
4	3	3	1	1	1	1	Acanthophis pyrrhus	35
5	4	4	1	1	1	1	Acanthophis rugosus	43
6	5	5	1	1	1	3	Acanthophis wellsi	91
7	6	6	0	0	0	0	Achalinus formosanus	26
8	7	7	1	1	1	1	Achalinus niger	42
9	8	8	0.7	1	0.82	7	Achalinus rufescens	48
10	9	9	1	1	1	5	Acrantophis dumerili	57
11	10	10	1	1	1	6	Acrantophis madagascariensis	59
12	11	11	1	1	1	4	Acrochordus arafurae	28
13	12	12	1	1	1	7	Acrochordus granulatus	55
14	13	13	1	1	1	9	Adelphicos quadrivirgatum	26
15	14	14	0.88	1	0.93	7	Afrotyphlops bibronii	47
16	15	15	1	1	1	7	Afrotyphlops schlegelii	41
17	16	16	1	1	1	5	Agkistrodon bilineatus	123
18	17	17	0	0	0	203	Agkistrodon conanti	510
19	18	18	0.85	1	0.92	149	Agkistrodon contortrix	8112
20	19	19	0	0	0	27	Agkistrodon laticinctus	579
21	20	20	0.64	1	0.78	360	Agkistrodon piscivorus	6597
22	21	21	1	1	1	5	Agkistrodon russeolus	39
23	22	22	1	1	1	1	Agkistrodon taylori	28
24	23	23	1	1	1	1	Ahaetulla fasciolata	24
25	24	24	1	1	1	6	Ahaetulla mycterizans	125
26	25	25	1	1	1	4	Ahaetulla nasuta	391
27	26	26	1	1	1	84	Ahaetulla prasina	917
28	27	27	1	0.5	0.67	2	Aipysurus laevis	33
29	28	28	0	0	0	0	Alsophis rufiventris	28
30	29	29	1	1	1	6	Amblyodipsas polylepis	26
31	30	30	1	0.87	0.93	15	Amphiesma stolatum	238
32	31	31	1	1	1	3	Anilius scytale	72
33	32	32	1	1	1	4	Antaresia childreni	98
34	33	33	1	1	1	16	Antaresia maculosa	152
35	34	34	1	1	1	1	Antaresia perthensis	36
36	35	35	1	1	1	5	Antaresia stimsoni	190
37	36	36	1	1	1	10	Aparallactus capensis	51
38	37	37	1	1	1	9	Aplopeltura boa	98
39	38	38	1	1	1	6	Argyrogena fasciolata	36
40	39	39	1	1	1	34	Arizona elegans	1242
41	40	40	1	1	1	7	Aspidelaps lubricus	30
42	41	41	1	1	1	12	Aspidites melanocephalus	285
43	42	42	1	1	1	2	Aspidites ramsayi	106
44	43	43	1	1	1	1	Asthenodipsas vertebralis	38
45	44	44	0	0	0	0	Atheris ceratophora	29
46	45	45	0	0	0	0	Atheris chlorechis	26
47	46	46	1	1	1	3	Atheris squamigera	64
48	47	47	1	1	1	11	Atractaspis bibronii	45
49	48	48	1	1	1	63	Atractus crassicaudatus	310
50	49	49	0	0	0	0	Atropoides mexicanus	54
51	50	50	0	0	0	0	Atropoides nummifer	57
52	51	51	1	1	1	44	Austrelaps ramsayi	166
53	52	52	1	1	1	94	Austrelaps superbus	328
54	53	53	1	0.5	0.67	2	Azemiops feae	41
55	54	54	1	1	1	97	Bitis arietans	422
56	55	55	1	1	1	22	Bitis atropos	81
57	56	56	1	1	1	10	Bitis caudalis	138
58	57	57	1	1	1	5	Bitis gabonica	428
59	58	58	0	0	0	0	Bitis nasicornis	36
60	59	59	1	1	1	4	Bitis peringueyi	38
61	60	60	0.22	0.96	0.36	68	Boa constrictor	1216
62	61	61	0.33	0	0.01	230	Boa imperator	2086
63	62	62	0.93	0.98	0.96	88	Boaedon capensis	326
64	63	63	1	0.33	0.5	9	Boaedon fuliginosus	77
65	64	64	0	0	0	0	Bogertophis rosaliae	28
66	65	65	1	1	1	1	Bogertophis subocularis	624
67	66	66	0	0	0	0	Boiga ceylonensis	28
68	67	67	1	1	1	3	Boiga cyanea	85
69	68	68	1	1	1	5	Boiga cynodon	106
70	69	69	1	1	1	18	Boiga dendrophila	246
71	70	70	1	1	1	7	Boiga drapiezii	88
72	71	71	1	0.9	0.95	52	Boiga irregularis	430
73	72	72	0	0	0	0	Boiga jaspidea	36
74	73	73	1	1	1	14	Boiga kraepelini	285
75	74	74	1	1	1	12	Boiga multomaculata	130
76	75	75	1	1	1	2	Boiga nigriceps	65
77	76	76	1	1	1	5	Boiga trigonata	38
78	77	77	0	0	0	0	Bolyeria multocarinata	24
79	78	78	1	1	1	8	Borikenophis portoricensis	84
80	79	79	1	1	1	6	Bothriechis aurifer	34
81	80	80	1	1	1	17	Bothriechis lateralis	210
82	81	81	1	1	1	6	Bothriechis marchi	27
83	82	82	1	1	1	3	Bothriechis nigroviridis	38
84	83	83	1	1	1	117	Bothriechis schlegelii	1290
85	84	84	1	1	1	2	Bothrocophias campbelli	37
86	85	85	1	1	1	1	Bothrocophias microphthalmus	30
87	86	86	1	1	1	18	Bothrops alternatus	182
88	87	87	1	1	1	158	Bothrops asper	1238
89	88	88	1	0.87	0.93	52	Bothrops atrox	409
90	89	89	1	1	1	8	Bothrops bilineatus	34
91	90	90	1	0.75	0.86	12	Bothrops diporus	39
92	91	91	1	0.99	0.99	73	Bothrops jararaca	161
93	92	92	1	1	1	10	Bothrops jararacussu	42
94	93	93	1	1	1	17	Bothrops moojeni	80
95	94	94	1	1	1	1	Brachyurophis australis	51
96	95	95	1	1	1	6	Bungarus caeruleus	107
97	96	96	0.9	1	0.95	9	Bungarus candidus	93
98	97	97	1	1	1	13	Bungarus fasciatus	228
99	98	98	0.6	1	0.75	3	Bungarus flaviceps	43
100	99	99	1	0.95	0.98	22	Bungarus multicinctus	510
101	100	100	1	1	1	1	Cacophis churchilli	28
102	101	101	0.86	1	0.92	6	Cacophis krefftii	47
103	102	102	1	1	1	27	Cacophis squamulosus	151
104	103	103	1	1	1	1	Calamaria pavimentata	84
105	104	104	1	1	1	1	Calamaria schlegeli	41
106	105	105	0	0	0	0	Calamaria schmidti	26
107	106	106	1	0.8	0.89	10	Calliophis bivirgatus	45
108	107	107	1	1	1	9	Calliophis intestinalis	149
109	108	108	1	1	1	7	Calloselasma rhodostoma	90
110	109	109	0	0	0	0	Caraiba andreae	59
111	110	110	1	1	1	107	Carphophis amoenus	2124
112	111	111	1	1	1	4	Carphophis vermis	425
113	112	112	1	1	1	5	Causus defilippii	34
114	113	113	1	1	1	42	Causus rhombeatus	266
115	114	114	1	1	1	40	Cemophora coccinea	343
116	115	115	1	0.6	0.75	5	Cerastes cerastes	137
117	116	116	0	0	0	0	Cerastes gasperettii	74
118	117	117	0.33	1	0.5	1	Cerastes vipera	64
119	118	118	0.73	1	0.84	8	Cerberus rynchops	63
120	119	119	1	0.77	0.87	13	Cerberus schneiderii	54
121	120	120	1	1	1	4	Cerrophidion godmani	62
122	121	121	1	1	1	12	Cerrophidion wilsoni	52
123	122	122	1	1	1	33	Charina bottae	1727
124	123	123	0	0	0	0	Charina umbratica	41
125	124	124	1	1	1	5	Chilabothrus angulifer	34
126	125	125	1	1	1	5	Chilabothrus inornatus	45
127	126	126	1	1	1	1	Chilabothrus subflavus	40
128	127	127	1	0.44	0.62	9	Chilomeniscus stramineus	31
129	128	128	1	1	1	7	Chironius bicarinatus	26
130	129	129	1	1	1	5	Chironius carinatus	51
131	130	130	1	1	1	8	Chironius exoletus	91
132	131	131	0.75	1	0.86	3	Chironius fuscus	79
133	132	132	1	1	1	14	Chironius grandisquamis	53
134	133	133	1	1	1	8	Chironius monticola	61
135	134	134	1	1	1	3	Chironius scurrulus	54
136	135	135	1	0.97	0.98	29	Chrysopelea ornata	289
137	136	136	0.93	0.93	0.93	14	Chrysopelea paradisi	222
138	137	137	1	1	1	9	Chrysopelea pelias	65
139	138	138	0.8	1	0.89	12	Clelia clelia	145
140	139	139	1	1	1	6	Clelia equatoriana	29
141	140	140	1	1	1	1	Clonophis kirtlandii	369
142	141	141	0.69	1	0.82	9	Coelognathus flavolineatus	77
143	142	142	1	1	1	13	Coelognathus helena	87
144	143	143	1	1	1	20	Coelognathus radiatus	181
145	144	144	1	0.99	1	784	Coluber constrictor	5099
146	145	145	1	1	1	19	Coniophanes fissidens	78
147	146	146	1	0.98	0.99	46	Coniophanes imperialis	187
148	147	147	1	1	1	5	Coniophanes meridanus	42
149	148	148	1	1	1	8	Coniophanes piceivittis	37
150	149	149	1	1	1	5	Coniophanes schmidti	71
151	150	150	1	1	1	14	Conophis lineatus	108
152	151	151	1	1	1	4	Conopsis biserialis	47
153	152	152	1	1	1	47	Conopsis lineata	436
154	153	153	1	1	1	12	Conopsis nasus	200
155	154	154	1	1	1	5	Contia longicaudae	253
156	155	155	1	1	1	152	Contia tenuis	1346
157	156	156	1	1	1	6	Corallus annulatus	50
158	157	157	1	1	1	1	Corallus batesii	31
159	158	158	1	1	1	3	Corallus caninus	484
160	159	159	0	0	0	0	Corallus hortulanus	344
161	160	160	1	1	1	14	Corallus ruschenbergerii	128
162	161	161	1	0.99	0.99	70	Coronella austriaca	1592
163	162	162	0.96	1	0.98	49	Coronella girondica	465
164	163	163	1	1	1	101	Crotalus adamanteus	1638
165	164	164	1	1	1	15	Crotalus aquilus	195
166	165	165	1	1	1	245	Crotalus atrox	12389
167	166	166	0.95	1	0.97	19	Crotalus basiliscus	223
168	167	167	1	1	1	1	Crotalus catalinensis	54
169	168	168	1	1	1	34	Crotalus cerastes	1298
170	169	169	1	1	1	18	Crotalus cerberus	347
171	170	170	1	1	1	8	Crotalus culminatus	54
172	171	171	1	1	1	38	Crotalus durissus	233
173	172	172	1	1	1	4	Crotalus enyo	157
174	173	173	1	1	1	77	Crotalus horridus	5264
175	174	174	0.71	1	0.83	5	Crotalus intermedius	29
176	175	175	1	1	1	26	Crotalus lepidus	388
177	176	176	1	1	1	3	Crotalus mitchellii	234
178	177	177	0.99	0.99	0.99	86	Crotalus molossus	737
179	178	178	1	1	1	8	Crotalus morulus	62
180	179	179	1	0.99	1	309	Crotalus oreganus	934
181	180	180	1	1	1	11	Crotalus ornatus	916
182	181	181	1	1	1	5	Crotalus polystictus	64
183	182	182	1	0.78	0.88	9	Crotalus pricei	126
184	183	183	1	1	1	28	Crotalus pyrrhus	1720
185	184	184	1	1	1	24	Crotalus ravus	155
186	185	185	1	1	1	89	Crotalus ruber	2539
187	186	186	1	0.98	0.99	42	Crotalus scutulatus	2135
188	187	187	1	1	1	9	Crotalus simus	136
189	188	188	1	1	1	1	Crotalus stephensi	310
190	189	189	1	1	1	14	Crotalus tigris	505
191	190	190	1	1	1	1	Crotalus totonacus	31
192	191	191	1	1	1	34	Crotalus triseriatus	293
193	192	192	1	1	1	12	Crotalus tzabcan	128
194	193	193	0.95	1	0.98	62	Crotalus viridis	2998
195	194	194	1	1	1	8	Crotalus willardi	113
196	195	195	0.96	1	0.98	47	Crotaphopeltis hotamboeia	413
197	196	196	1	1	1	36	Cryptophis nigrescens	194
198	197	197	1	1	1	6	Cubophis cantherigerus	71
199	198	198	0	0	0	0	Cubophis caymanus	24
200	199	199	1	1	1	2	Cubophis vudii	38
201	200	200	0.67	1	0.8	2	Cylindrophis ruffus	42
202	201	201	1	1	1	1	Daboia mauritanica	36
203	202	202	1	1	1	4	Daboia palaestinae	56
204	203	203	1	1	1	26	Daboia russelii	298
205	204	204	1	1	1	19	Dasypeltis scabra	150
206	205	205	1	1	1	6	Deinagkistrodon acutus	173
207	206	206	0	0	0	2	Demansia papuensis	26
208	207	207	1	1	1	28	Demansia psammophis	234
209	208	208	1	1	1	2	Demansia torquata	40
210	209	209	1	0.83	0.91	6	Demansia vestigiata	47
211	210	210	1	1	1	6	Dendrelaphis caudolineatus	103
212	211	211	1	1	1	2	Dendrelaphis cyanochloris	53
213	212	212	0.89	1	0.94	8	Dendrelaphis formosus	102
214	213	213	1	1	1	1	Dendrelaphis haasi	25
215	214	214	1	1	1	3	Dendrelaphis kopsteini	43
216	215	215	1	1	1	26	Dendrelaphis pictus	475
217	216	216	1	1	1	82	Dendrelaphis punctulatus	499
218	217	217	1	1	1	16	Dendrelaphis tristis	94
219	218	218	1	1	1	5	Dendroaspis angusticeps	114
220	219	219	1	1	1	2	Dendroaspis jamesoni	33
221	220	220	1	1	1	14	Dendroaspis polylepis	290
222	221	221	0	0	0	0	Dendroaspis viridis	61
223	222	222	0.67	1	0.8	4	Dendrophidion bivittatus	27
224	223	223	1	0.67	0.8	3	Dendrophidion dendrophis	27
225	224	224	1	1	1	5	Dendrophidion percarinatum	44
226	225	225	1	1	1	1	Denisonia devisi	30
227	226	226	1	1	1	551	Diadophis punctatus	7728
228	227	227	1	1	1	5	Dipsadoboa aulica	30
229	228	228	0.38	1	0.55	8	Dipsas brevifacies	56
230	229	229	1	1	1	8	Dipsas catesbyi	156
231	230	230	0	0	0	0	Dipsas gracilis	32
232	231	231	0.5	1	0.67	3	Dipsas indica	56
233	232	232	1	1	1	55	Dispholidus typus	268
234	233	233	1	1	1	7	Dolichophis caspius	226
235	234	234	1	1	1	13	Dolichophis jugularis	97
236	235	235	0	0	0	0	Drepanoides anomalus	42
237	236	236	0.4	1	0.57	2	Dromicodryas bernieri	41
238	237	237	1	1	1	4	Drymarchon corais	40
239	238	238	0.28	1	0.44	12	Drymarchon couperi	487
240	239	239	1	0.6	0.75	80	Drymarchon melanurus	486
241	240	240	1	0.99	0.99	68	Drymobius margaritiferus	452
242	241	241	0	0	0	1	Drymoluber dichrous	42
243	242	242	1	1	1	5	Dryophiops rubescens	41
244	243	243	1	1	1	39	Drysdalia coronoides	88
245	244	244	1	1	1	13	Drysdalia rhodogaster	31
246	245	245	1	1	1	23	Duberria lutrix	146
247	246	246	0	0	0	1	Echinanthera melanostigma	67
248	247	247	1	1	1	3	Echiopsis curta	27
249	248	248	1	1	1	14	Echis carinatus	170
250	249	249	1	1	1	1	Echis coloratus	43
251	250	250	0	0	0	0	Echis omanensis	52
252	251	251	1	1	1	2	Echis pyramidum	28
253	252	252	1	1	1	1	Eirenis modestus	33
254	253	253	1	1	1	8	Elaphe carinata	188
255	254	254	1	1	1	12	Elaphe climacophora	143
256	255	255	1	1	1	16	Elaphe dione	293
257	256	256	1	1	1	11	Elaphe quadrivirgata	91
258	257	257	0.86	1	0.92	6	Elaphe quatuorlineata	248
259	258	258	1	0.88	0.93	8	Elaphe sauromates	49
260	259	259	1	0.75	0.86	4	Elaphe schrenckii	80
261	260	260	1	1	1	13	Elaphe taeniura	164
262	261	261	1	1	1	5	Enhydris enhydris	74
263	262	262	1	1	1	17	Enulius flavitorques	39
264	263	263	1	0.89	0.94	18	Epicrates cenchria	632
265	264	264	1	1	1	8	Epicrates maurus	47
266	265	265	0	0	0	0	Epictia goudotii	37
267	266	266	0	0	0	0	Erpeton tentaculatum	30
268	267	267	1	0.89	0.94	9	Erythrolamprus aesculapii	42
269	268	268	0.86	1	0.92	6	Erythrolamprus bizona	63
270	269	269	1	0.93	0.97	15	Erythrolamprus epinephalus	60
271	270	270	1	1	1	8	Erythrolamprus melanotus	83
272	271	271	1	1	1	35	Erythrolamprus miliaris	67
273	272	272	0.97	1	0.99	71	Erythrolamprus poecilogyrus	131
274	273	273	0.88	1	0.93	7	Erythrolamprus reginae	49
275	274	274	0	0	0	6	Erythrolamprus typhlus	42
276	275	275	1	1	1	2	Eryx colubrinus	28
277	276	276	1	1	1	14	Eryx conicus	58
278	277	277	1	1	1	2	Eryx jaculus	73
279	278	278	1	1	1	1	Eryx jayakari	49
280	279	279	1	1	1	3	Eryx johnii	51
281	280	280	1	0.94	0.97	17	Eunectes murinus	359
282	281	281	1	1	1	10	Eunectes notaeus	150
283	282	282	1	1	1	2	Euprepiophis conspicillata	33
284	283	283	1	1	1	2	Euprepiophis mandarinus	82
285	284	284	1	1	1	34	Farancia abacura	555
286	285	285	1	1	1	7	Farancia erytrogramma	82
287	286	286	1	1	1	2	Ficimia publia	30
288	287	287	1	1	1	2	Ficimia streckeri	41
289	288	288	1	1	1	1	Fordonia leucobalia	30
290	289	289	0	0	0	25	Fowlea flavipunctatus	89
291	290	290	1	0.07	0.12	46	Fowlea piscator	111
292	291	291	0	0	0	6	Furina diadema	69
293	292	292	0.33	1	0.5	3	Furina ornata	135
294	293	293	0.83	1	0.91	5	Geophis hoffmanni	32
295	294	294	1	1	1	2	Geophis semidoliatus	63
296	295	295	1	1	1	3	Gerarda prevostiana	129
297	296	296	1	1	1	2	Gloydius blomhoffii	45
298	297	297	1	1	1	3	Gloydius brevicaudus	57
299	298	298	1	1	1	5	Gloydius halys	73
300	299	299	1	1	1	3	Gloydius intermedius	48
301	300	300	1	1	1	2	Gloydius ussuriensis	162
302	301	301	0	0	0	0	Gonyosoma boulengeri	34
303	302	302	1	1	1	9	Gonyosoma oxycephalum	364
304	303	303	1	1	1	1	Gyalopion canum	188
305	304	304	1	1	1	2	Gyalopion quadrangulare	53
306	305	305	1	1	1	369	Haldea striatula	4311
307	306	306	1	1	1	5	Hapsidophrys smaragdinus	26
308	307	307	1	1	1	4	Hebius beddomei	33
309	308	308	0	0	0	0	Hebius sauteri	55
310	309	309	1	1	1	1	Hebius vibakari	69
311	310	310	1	1	1	24	Helicops angulatus	134
312	311	311	1	1	1	7	Helicops infrataeniatus	24
313	312	312	1	1	1	13	Helicops leopardinus	55
314	313	313	1	1	1	8	Hemachatus haemachatus	57
315	314	314	1	1	1	15	Hemiaspis signata	81
316	315	315	1	1	1	70	Hemorrhois hippocrepis	480
317	316	316	1	1	1	11	Hemorrhois nummifer	75
318	317	317	1	1	1	2	Hemorrhois ravergieri	302
319	318	318	1	1	1	4	Heterodon kennerlyi	426
320	319	319	1	1	1	11	Heterodon nasicus	931
321	320	320	1	1	1	117	Heterodon platirhinos	4671
322	321	321	1	1	1	8	Heterodon simus	343
323	322	322	1	0.88	0.93	16	Hierophis gemonensis	174
324	323	323	1	1	1	97	Hierophis viridiflavus	2269
325	324	324	1	1	1	4	Homalopsis buccata	73
326	325	325	1	1	1	15	Homoroselaps lacteus	86
327	326	326	1	1	1	12	Hoplocephalus bitorquatus	70
328	327	327	1	1	1	4	Hoplocephalus bungaroides	70
329	328	328	1	1	1	7	Hoplocephalus stephensii	79
330	329	329	1	0.67	0.8	6	Hydrodynastes gigas	53
331	330	330	1	1	1	35	Hydrophis platurus	170
332	331	331	0	0	0	0	Hypnale hypnale	151
333	332	332	1	1	1	21	Hypsiglena chlorophaea	554
334	333	333	1	1	1	15	Hypsiglena jani	880
335	334	334	1	0.81	0.9	37	Hypsiglena ochrorhynchus	266
336	335	335	0.42	1	0.59	5	Hypsiglena torquata	347
337	336	336	0.67	1	0.8	4	Hypsirhynchus parvifrons	56
338	337	337	1	1	1	7	Hypsiscopus plumbea	111
339	338	338	0.98	1	0.99	83	Imantodes cenchoa	806
340	339	339	1	0.85	0.92	13	Imantodes gemmistratus	67
341	340	340	1	1	1	8	Imantodes inornatus	75
342	341	341	1	1	1	12	Imantodes tenuissimus	36
343	342	342	0.99	0.99	0.99	184	Indotyphlops braminus	1296
344	343	343	0.89	1	0.94	8	Lachesis muta	119
345	344	344	0.97	1	0.99	38	Lampropeltis abnorma	119
346	345	345	1	1	1	2	Lampropeltis alterna	265
347	346	346	0.26	1	0.41	10	Lampropeltis annulata	146
348	347	347	1	1	1	121	Lampropeltis californiae	6163
349	348	348	1	1	1	43	Lampropeltis calligaster	637
350	349	349	1	1	1	35	Lampropeltis elapsoides	607
351	350	350	1	1	1	2	Lampropeltis extenuata	36
352	351	351	1	1	1	16	Lampropeltis gentilis	491
353	352	352	1	1	1	63	Lampropeltis getula	1503
354	353	353	1	1	1	49	Lampropeltis holbrooki	1865
355	354	354	1	1	1	5	Lampropeltis knoblochi	74
356	355	355	1	1	1	3	Lampropeltis mexicana	33
357	356	356	1	1	1	22	Lampropeltis micropholis	104
358	357	357	0	0	0	3	Lampropeltis multifasciata	74
359	358	358	1	1	1	29	Lampropeltis nigra	736
360	359	359	0	0	0	31	Lampropeltis polyzona	221
361	360	360	1	1	1	11	Lampropeltis pyromelana	341
362	361	361	0	0	0	0	Lampropeltis ruthveni	29
363	362	362	1	1	1	20	Lampropeltis splendida	693
364	363	363	0.99	1	0.99	98	Lampropeltis triangulum	7378
365	364	364	0.77	1	0.87	10	Lampropeltis zonata	437
366	365	365	1	1	1	6	Lamprophis aurora	52
367	366	366	1	1	1	4	Lamprophis guttatus	28
368	367	367	1	1	1	3	Langaha madagascariensis	32
369	368	368	1	1	1	17	Laticauda colubrina	270
370	369	369	0	0	0	0	Laticauda laticaudata	70
371	370	370	1	1	1	1	Laticauda saintgironsi	49
372	371	371	1	1	1	17	Leioheterodon madagascariensis	96
373	372	372	1	1	1	3	Leioheterodon modestus	27
374	373	373	1	0.72	0.84	18	Leptodeira annulata	297
375	374	374	1	1	1	22	Leptodeira frenata	114
376	375	375	0.84	1	0.91	16	Leptodeira maculata	133
377	376	376	1	1	1	25	Leptodeira nigrofasciata	89
378	377	377	1	1	1	13	Leptodeira polysticta	94
379	378	378	1	1	1	35	Leptodeira rhombifera	80
380	379	379	1	1	1	85	Leptodeira septentrionalis	616
381	380	380	1	1	1	1	Leptodeira splendida	28
382	381	381	0.79	1	0.88	42	Leptophis ahaetulla	458
383	382	382	0	0	0	7	Leptophis depressirostris	62
384	383	383	1	1	1	17	Leptophis diplotropis	253
385	384	384	1	1	1	45	Leptophis mexicanus	383
386	385	385	0	0	0	7	Liasis fuscus	80
387	386	386	0	0	0	0	Liasis mackloti	39
388	387	387	1	1	1	9	Liasis olivaceus	131
389	388	388	1	0.98	0.99	50	Lichanura orcutti	593
390	389	389	0.8	1	0.89	4	Lichanura trivirgata	1100
391	390	390	1	1	1	7	Liodytes alleni	223
392	391	391	1	1	1	9	Liodytes pygaea	86
393	392	392	1	1	1	18	Liodytes rigida	287
394	393	393	1	1	1	2	Loxocemus bicolor	58
395	394	394	0	0	0	14	Lycodon anamallensis	25
396	395	395	0.68	0.94	0.79	32	Lycodon aulicus	137
397	396	396	0.97	1	0.99	34	Lycodon capucinus	295
398	397	397	1	1	1	2	Lycodon flavozonatus	40
399	398	398	1	1	1	5	Lycodon futsingensis	71
400	399	399	0	0	0	0	Lycodon laoensis	27
401	400	400	1	1	1	23	Lycodon rufozonatus	392
402	401	401	1	1	1	6	Lycodon ruhstrati	213
403	402	402	1	1	1	3	Lycodon semicarinatus	29
404	403	403	1	1	1	6	Lycodon striatus	31
405	404	404	1	1	1	1	Lycodon subannulatus	57
406	405	405	1	1	1	14	Lycodon subcinctus	82
407	406	406	1	1	1	5	Lycodon travancoricus	36
408	407	407	1	1	1	30	Lycodonomorphus inornatus	105
409	408	408	1	1	1	44	Lycodonomorphus rufulus	175
410	409	409	1	1	1	9	Lycophidion capense	69
411	410	410	1	1	1	17	Lygophis anomalus	65
412	411	411	1	1	1	2	Lygophis lineatus	35
413	412	412	0	0	0	0	Lytorhynchus diadema	50
414	413	413	0	0	0	0	Macropisthodon plumbicolor	60
415	414	414	0	0	0	0	Macropisthodon rudis	111
416	415	415	1	1	1	16	Macroprotodon brevis	74
417	416	416	0	0	0	0	Macroprotodon cucullatus	29
418	417	417	0	0	0	0	Macrovipera lebetina	57
419	418	418	1	1	1	11	Madagascarophis colubrinus	78
420	419	419	0.96	1	0.98	27	Malayopython reticulatus	492
421	420	420	1	1	1	7	Malpolon insignitus	118
422	421	421	1	1	1	4	Malpolon moilensis	37
423	422	422	1	1	1	93	Malpolon monspessulanus	758
424	423	423	1	1	1	10	Manolepis putnami	33
425	424	424	1	1	1	7	Masticophis bilineatus	424
426	425	425	1	1	1	132	Masticophis flagellum	3192
427	426	426	1	1	1	2	Masticophis fuliginosus	196
428	427	427	1	1	1	39	Masticophis lateralis	788
429	428	428	1	0.98	0.99	60	Masticophis mentovarius	408
430	429	429	1	1	1	18	Masticophis schotti	288
431	430	430	1	1	1	15	Masticophis taeniatus	727
432	431	431	1	0.93	0.96	14	Mastigodryas boddaerti	78
433	432	432	1	1	1	3	Mastigodryas danieli	30
434	433	433	1	1	1	49	Mastigodryas melanolomus	291
435	434	434	1	1	1	5	Mastigodryas pleii	44
436	435	435	1	1	1	6	Micruroides euryxanthus	181
437	436	436	1	1	1	10	Micrurus alleni	54
438	437	437	0.88	1	0.93	7	Micrurus browni	34
439	438	438	1	0.86	0.93	29	Micrurus diastema	149
440	439	439	1	0.33	0.5	3	Micrurus distans	58
441	440	440	1	0.92	0.96	12	Micrurus dumerilii	49
442	441	441	1	1	1	58	Micrurus fulvius	479
443	442	442	1	1	1	13	Micrurus lemniscatus	63
444	443	443	1	1	1	15	Micrurus mipartitus	91
445	444	444	1	1	1	7	Micrurus mosquitensis	30
446	445	445	0.97	1	0.99	34	Micrurus nigrocinctus	158
447	446	446	1	0.8	0.89	10	Micrurus pyrrhocryptus	31
448	447	447	1	0.8	0.89	5	Micrurus surinamensis	90
449	448	448	1	1	1	41	Micrurus tener	1396
450	449	449	1	1	1	6	Mimophis mahfalensis	113
451	450	450	0	0	0	0	Montivipera xanthina	43
452	451	451	1	1	1	2	Morelia bredli	50
453	452	452	0	0	0	0	Morelia carinata	46
454	453	453	1	1	1	200	Morelia spilota	976
455	454	454	1	1	1	1	Morelia viridis	472
456	455	455	1	1	1	4	Myrrophis chinensis	51
457	456	456	1	1	1	1	Naja annulifera	95
458	457	457	1	0.68	0.81	19	Naja atra	318
459	458	458	1	1	1	1	Naja haje	37
460	459	459	1	1	1	12	Naja kaouthia	414
461	460	460	0	0	0	0	Naja melanoleuca	102
462	461	461	1	1	1	18	Naja mossambica	126
463	462	462	1	1	1	18	Naja naja	696
464	463	463	0.83	1	0.91	5	Naja nigricollis	458
465	464	464	0.98	1	0.99	40	Naja nivea	315
466	465	465	1	1	1	4	Naja sputatrix	56
467	466	466	1	0.31	0.48	16	Naja subfulva	48
468	467	467	1	1	1	10	Naja sumatrana	163
469	468	468	1	1	1	22	Natrix astreptophora	168
470	469	469	1	0.96	0.98	93	Natrix helvetica	993
471	470	470	1	1	1	92	Natrix maura	1267
472	471	471	0.95	1	0.97	260	Natrix natrix	4189
473	472	472	1	0.97	0.99	78	Natrix tessellata	1183
474	473	473	0.97	1	0.98	56	Nerodia clarkii	215
475	474	474	1	1	1	37	Nerodia cyclopion	799
476	475	475	1	1	1	238	Nerodia erythrogaster	7455
477	476	476	1	1	1	447	Nerodia fasciata	2566
478	477	477	1	1	1	63	Nerodia floridana	637
479	478	478	1	1	1	2	Nerodia harteri	128
480	479	479	1	1	1	216	Nerodia rhombifer	4461
481	480	480	1	1	1	594	Nerodia sipedon	12231
482	481	481	1	1	1	125	Nerodia taxispilota	1428
483	482	482	1	1	1	10	Ninia atrata	83
484	483	483	1	1	1	19	Ninia diademata	83
485	484	484	1	1	1	8	Ninia maculata	54
486	485	485	0.98	1	0.99	61	Ninia sebae	339
487	486	486	1	1	1	137	Notechis scutatus	637
488	487	487	1	1	1	5	Nothopsis rugosus	24
489	488	488	1	1	1	11	Oligodon arnensis	80
490	489	489	0	0	0	5	Oligodon fasciolatus	55
491	490	490	1	1	1	8	Oligodon formosanus	176
492	491	491	1	1	1	5	Oligodon octolineatus	57
493	492	492	1	1	1	8	Oligodon taeniolatus	59
494	493	493	0	0	0	0	Oligodon trilineatus	75
495	494	494	1	1	1	2	Oocatochus rufodorsatus	87
496	495	495	1	1	1	182	Opheodrys aestivus	6562
497	496	496	1	1	1	41	Opheodrys vernalis	2202
498	497	497	0.65	1	0.79	11	Ophiophagus hannah	295
499	498	498	0	0	0	0	Ophryacus undulatus	24
500	499	499	1	1	1	1	Opisthotropis andersonii	45
501	500	500	0	0	0	0	Opisthotropis cheni	37
502	501	501	1	1	1	7	Opisthotropis kuatunensis	36
503	502	502	1	1	1	10	Oreocryptophis porphyraceus	133
504	503	503	1	1	1	1	Orientocoluber spinalis	44
505	504	504	0.67	0.8	0.73	5	Ovophis monticola	70
506	505	505	0.75	1	0.86	3	Ovophis okinavensis	39
507	506	506	0.75	0.6	0.67	5	Ovophis tonkinensis	42
508	507	507	1	1	1	85	Oxybelis aeneus	738
509	508	508	1	1	1	10	Oxybelis brevirostris	85
510	509	509	1	1	1	41	Oxybelis fulgidus	253
511	510	510	0	0	0	1	Oxyrhopus formosus	35
512	511	511	0.95	0.95	0.95	19	Oxyrhopus guibei	50
513	512	512	1	1	1	3	Oxyrhopus melanogenys	62
514	513	513	1	0.97	0.99	35	Oxyrhopus petolarius	231
515	514	514	0	0	0	0	Oxyuranus microlepidotus	96
516	515	515	1	1	1	3	Oxyuranus scutellatus	302
517	516	516	1	0.99	0.99	383	Pantherophis alleghaniensis	8864
518	517	517	1	1	1	7	Pantherophis bairdi	326
519	518	518	1	1	1	55	Pantherophis emoryi	2325
520	519	519	1	1	1	226	Pantherophis guttatus	3594
521	520	520	1	1	1	201	Pantherophis obsoletus	13024
522	521	521	0	0	0	7	Pantherophis ramspotti	187
523	522	522	1	1	1	2	Pantherophis slowinskii	128
524	523	523	0.95	1	0.97	187	Pantherophis spiloides	4780
525	524	524	0.83	1	0.91	34	Pantherophis vulpinus	2371
526	525	525	0	0	0	0	Parasuta dwyeri	38
527	526	526	0	0	0	0	Parasuta flagellum	42
528	527	527	1	1	1	2	Pareas atayal	85
529	528	528	1	1	1	8	Pareas carinatus	160
530	529	529	1	1	1	3	Pareas chinensis	76
531	530	530	0	0	0	0	Pareas formosensis	81
532	531	531	1	1	1	1	Pareas komaii	55
533	532	532	1	1	1	4	Pareas margaritophorus	142
534	533	533	0	0	0	0	Philodryas argentea	52
535	534	534	1	0.5	0.67	2	Philodryas baroni	41
536	535	535	1	1	1	47	Philodryas chamissonis	195
537	536	536	1	1	1	18	Philodryas olfersii	112
538	537	537	0	0	0	0	Philodryas patagoniensis	67
539	538	538	0.46	1	0.63	16	Philothamnus hoplogaster	42
540	539	539	1	1	1	30	Philothamnus natalensis	103
541	540	540	0	0	0	18	Philothamnus occidentalis	27
542	541	541	1	0.97	0.99	38	Philothamnus semivariegatus	243
543	542	542	1	1	1	26	Phrynonax poecilonotus	230
544	543	543	0	0	0	0	Phyllorhynchus browni	99
545	544	544	1	1	1	5	Phyllorhynchus decurtatus	730
546	545	545	1	1	1	713	Pituophis catenifer	11512
547	546	546	1	1	1	52	Pituophis deppei	621
548	547	547	1	1	1	11	Pituophis lineaticollis	64
549	548	548	1	1	1	23	Pituophis melanoleucus	235
550	549	549	1	1	1	2	Pituophis vertebralis	89
551	550	550	0.83	1	0.91	5	Platyceps najadum	75
552	551	551	1	1	1	3	Platyceps rhodorachis	35
553	552	552	1	0.25	0.4	8	Pliocercus elapoides	45
554	553	553	1	1	1	4	Pliocercus euryzonus	60
555	554	554	1	1	1	13	Porthidium lansbergii	109
556	555	555	1	1	1	28	Porthidium nasutum	234
557	556	556	1	1	1	11	Porthidium ophryomegas	69
558	557	557	1	1	1	5	Porthidium yucatanicum	32
559	558	558	0	0	0	0	Protobothrops cornutus	30
560	559	559	0	0	0	0	Protobothrops jerdonii	62
561	560	560	1	0.97	0.98	32	Protobothrops mucrosquamatus	496
562	561	561	0	0	0	1	Psammodynastes pictus	29
563	562	562	0.87	1	0.93	41	Psammodynastes pulverulentus	515
564	563	563	0	0	0	0	Psammophis angolensis	30
565	564	564	1	1	1	5	Psammophis brevirostris	58
566	565	565	1	1	1	20	Psammophis crucifer	118
567	566	566	1	1	1	7	Psammophis mossambicus	76
568	567	567	1	1	1	21	Psammophis notostictus	106
569	568	568	1	1	1	1	Psammophis orientalis	42
570	569	569	0	0	0	0	Psammophis schokari	80
571	570	570	1	1	1	12	Psammophis subtaeniatus	89
572	571	571	1	1	1	7	Psammophis trinasalis	30
573	572	572	1	1	1	33	Psammophylax rhombeatus	202
574	573	573	0	0	0	39	Pseudablabes patagoniensis	38
575	574	574	1	1	1	1	Pseudalsophis biserialis	43
576	575	575	1	1	1	40	Pseudaspis cana	482
577	576	576	1	1	1	6	Pseudechis australis	259
578	577	577	1	1	1	2	Pseudechis guttatus	66
579	578	578	1	1	1	136	Pseudechis porphyriacus	994
580	579	579	1	1	1	8	Pseudelaphe flavirufa	34
581	580	580	1	1	1	6	Pseudelaphe phaescens	26
582	581	581	1	1	1	2	Pseudoboa coronata	41
583	582	582	1	1	1	7	Pseudoboa neuwiedii	57
584	583	583	0	0	0	0	Pseudocerastes persicus	72
585	584	584	1	1	1	4	Pseudoleptodeira latifasciata	28
586	585	585	1	0.9	0.95	21	Pseudonaja affinis	248
587	586	586	0	0	0	3	Pseudonaja aspidorhyncha	49
588	587	587	1	1	1	3	Pseudonaja mengdeni	122
589	588	588	0	0	0	0	Pseudonaja modesta	66
590	589	589	0.5	1	0.67	3	Pseudonaja nuchalis	38
591	590	590	0.97	1	0.99	66	Pseudonaja textilis	620
592	591	591	1	1	1	1	Pseudorabdion longiceps	43
593	592	592	0	0	0	0	Pseudoxenodon macrops	27
594	593	593	1	1	1	3	Pseudoxenodon stejnegeri	58
595	594	594	1	1	1	5	Ptyas dhumnades	127
596	595	595	1	1	1	2	Ptyas fusca	72
597	596	596	1	1	1	27	Ptyas korros	246
598	597	597	1	0.87	0.93	23	Ptyas major	565
599	598	598	1	1	1	62	Ptyas mucosa	590
600	599	599	1	0.96	0.98	28	Python bivittatus	736
601	600	600	0	0	0	0	Python breitensteini	57
602	601	601	1	1	1	1	Python brongersmai	123
603	602	602	0	0	0	0	Python curtus	45
604	603	603	1	1	1	10	Python molurus	267
605	604	604	1	1	1	20	Python natalensis	181
606	605	605	1	0.75	0.86	4	Python regius	764
607	606	606	1	1	1	4	Python sebae	136
608	607	607	0	0	0	0	Ramphotyphlops bipartitus	65
609	608	608	1	1	1	17	Regina grahamii	515
610	609	609	1	1	1	50	Regina septemvittata	1561
611	610	610	1	1	1	1	Rena dissecta	64
612	611	611	1	1	1	31	Rena dulcis	1013
613	612	612	1	1	1	6	Rena humilis	252
614	613	613	1	1	1	6	Rhabdophis chrysargos	86
615	614	614	1	1	1	2	Rhabdophis nigrocinctus	40
616	615	615	0	0	0	0	Rhabdophis nuchalis	52
617	616	616	1	1	1	37	Rhabdophis subminiatus	405
618	617	617	0.89	1	0.94	8	Rhabdophis tigrinus	344
619	618	618	1	1	1	11	Rhadinaea decorata	86
620	619	619	1	1	1	39	Rhadinaea flavilata	558
621	620	620	0	0	0	2	Rhadinaea gaigeae	27
622	621	621	0.78	1	0.88	7	Rhadinaea hesperia	26
623	622	622	0	0	0	0	Rhadinaea taeniata	32
624	623	623	1	1	1	38	Rhinocheilus lecontei	2974
625	624	624	1	1	1	9	Rhinotyphlops lalandei	46
626	625	625	1	1	1	3	Rhynchocalamus melanocephalus	61
627	626	626	1	1	1	12	Salvadora bairdi	117
628	627	627	0	0	0	7	Salvadora deserticola	77
629	628	628	1	1	1	72	Salvadora grahamiae	664
630	629	629	0.81	1	0.89	29	Salvadora hexalepis	611
631	630	630	1	1	1	4	Salvadora mexicana	63
632	631	631	1	1	1	20	Sanzinia madagascariensis	153
633	632	632	1	1	1	8	Scaphiodontophis annulatus	43
634	633	633	1	1	1	10	Scolecophis atrocinctus	27
635	634	634	0.94	1	0.97	48	Senticolis triaspis	364
636	635	635	1	1	1	5	Sibon annulatus	44
637	636	636	1	1	1	7	Sibon longifrenis	51
638	637	637	1	0.95	0.97	41	Sibon nebulatus	374
639	638	638	1	1	1	10	Sibon sanniolus	39
640	639	639	1	1	1	3	Sibynophis chinensis	80
641	640	640	0.67	1	0.8	2	Simalia amethistina	29
642	641	641	1	1	1	33	Simalia kinghorni	195
643	642	642	1	1	1	3	Simoselaps bertholdi	40
644	643	643	0	0	0	0	Sinomicrurus hatori	60
645	644	644	1	1	1	5	Sinomicrurus macclellandi	79
646	645	645	1	1	1	1	Sinomicrurus sauteri	56
647	646	646	0	0	0	0	Sinonatrix aequifasciata	42
648	647	647	0	0	0	0	Sinonatrix annularis	30
649	648	648	0	0	0	0	Sinonatrix percarinata	53
650	649	649	1	0.86	0.92	7	Siphlophis cervinus	44
651	650	650	1	1	1	9	Siphlophis compressus	134
652	651	651	1	1	1	14	Sistrurus catenatus	1077
653	652	652	1	1	1	144	Sistrurus miliarius	607
654	653	653	1	1	1	8	Sistrurus tergeminus	463
655	654	654	0.83	0.97	0.89	30	Sonora semiannulata	878
656	655	655	1	1	1	4	Spalerosophis diadema	53
657	656	656	1	1	1	68	Spilotes pullatus	412
658	657	657	1	1	1	6	Spilotes sulphureus	55
659	658	658	0	0	0	0	Stegonotus cucullatus	43
660	659	659	1	1	1	14	Stenorrhina degenhardtii	81
661	660	660	1	1	1	34	Stenorrhina freminvillei	164
662	661	661	1	1	1	896	Storeria dekayi	17559
663	662	662	0	0	0	0	Storeria hidalgoensis	28
664	663	663	1	1	1	149	Storeria occipitomaculata	3996
665	664	664	1	1	1	16	Storeria storerioides	259
666	665	665	1	1	1	35	Storeria victa	257
667	666	666	0	0	0	0	Suta punctata	27
668	667	667	1	1	1	14	Suta suta	224
669	668	668	0	0	0	3	Symphimus mayae	31
670	669	669	1	1	1	15	Tachymenis chilensis	69
671	670	670	1	1	1	6	Tachymenis peruviana	27
672	671	671	1	1	1	3	Tantilla bocourti	64
673	672	672	0.8	1	0.89	12	Tantilla coronata	378
674	673	673	0	0	0	0	Tantilla cucullata	59
675	674	674	1	1	1	41	Tantilla gracilis	908
676	675	675	1	1	1	8	Tantilla hobartsmithi	317
677	676	676	1	1	1	16	Tantilla melanocephala	117
678	677	677	0.86	1	0.92	6	Tantilla nigriceps	342
679	678	678	1	1	1	7	Tantilla planiceps	259
680	679	679	1	0.73	0.84	11	Tantilla relicta	56
681	680	680	1	1	1	2	Tantilla rubra	30
682	681	681	1	1	1	2	Tantilla wilcoxi	27
683	682	682	0	0	0	0	Tantilla yaquia	49
684	683	683	1	1	1	11	Telescopus fallax	119
685	684	684	1	1	1	8	Telescopus semiannulatus	90
686	685	685	1	1	1	4	Thamnodynastes pallidus	35
687	686	686	0.8	1	0.89	39	Thamnophis atratus	724
688	687	687	1	1	1	2	Thamnophis brachystoma	88
689	688	688	1	1	1	11	Thamnophis butleri	197
690	689	689	0	0	0	0	Thamnophis chrysocephalus	25
691	690	690	1	1	1	10	Thamnophis couchii	346
692	691	691	1	1	1	52	Thamnophis cyrtopsis	1057
693	692	692	1	0.96	0.98	238	Thamnophis elegans	2748
694	693	693	1	1	1	11	Thamnophis eques	249
695	694	694	0	0	0	1	Thamnophis gigas	68
696	695	695	1	1	1	43	Thamnophis hammondii	1222
697	696	696	1	1	1	60	Thamnophis marcianus	3195
698	697	697	1	0.89	0.94	9	Thamnophis melanogaster	131
699	698	698	1	1	1	157	Thamnophis ordinoides	2539
700	699	699	0.98	1	0.99	282	Thamnophis proximus	5014
701	700	700	1	1	1	1	Thamnophis pulchrilatus	77
702	701	701	0.95	1	0.98	84	Thamnophis radix	3149
703	702	702	1	1	1	2	Thamnophis rufipunctatus	49
704	703	703	1	0.98	0.99	248	Thamnophis saurita	1120
705	704	704	1	1	1	22	Thamnophis scalaris	198
706	705	705	1	1	1	8	Thamnophis scaliger	171
707	706	706	1	1	1	2073	Thamnophis sirtalis	22187
708	707	707	1	1	1	9	Thamnophis validus	49
709	708	708	1	1	1	11	Thamnosophis lateralis	53
710	709	709	1	1	1	13	Thelotornis capensis	77
711	710	710	0	0	0	0	Thelotornis usambaricus	28
712	711	711	0	0	0	0	Trachyboa boulengeri	29
713	712	712	0.97	1	0.99	34	Trimeresurus albolabris	761
714	713	713	1	1	1	5	Trimeresurus erythrurus	28
715	714	714	1	1	1	1	Trimeresurus gracilis	55
716	715	715	1	1	1	4	Trimeresurus gramineus	77
717	716	716	1	1	1	2	Trimeresurus hageni	50
718	717	717	1	1	1	4	Trimeresurus insularis	79
719	718	718	1	1	1	3	Trimeresurus macrops	86
720	719	719	1	1	1	13	Trimeresurus malabaricus	246
721	720	720	1	1	1	2	Trimeresurus nebularis	54
722	721	721	1	1	1	5	Trimeresurus popeiorum	56
723	722	722	1	1	1	6	Trimeresurus puniceus	389
724	723	723	1	1	1	36	Trimeresurus purpureomaculatus	185
725	724	724	1	0.88	0.93	8	Trimeresurus sabahi	58
726	725	725	1	1	1	70	Trimeresurus stejnegeri	893
727	726	726	1	1	1	3	Trimeresurus sumatranus	31
728	727	727	1	1	1	8	Trimeresurus trigonocephalus	73
729	728	728	1	1	1	1	Trimeresurus venustus	32
730	729	729	1	1	1	5	Trimeresurus vogeli	67
731	730	730	0.79	1	0.88	11	Trimorphodon biscutatus	172
732	731	731	1	0.7	0.82	10	Trimorphodon lambda	326
733	732	732	1	1	1	13	Trimorphodon lyrophanes	418
734	733	733	1	1	1	10	Trimorphodon paucimaculatus	226
735	734	734	1	1	1	18	Trimorphodon quadruplex	72
736	735	735	1	1	1	18	Trimorphodon tau	174
737	736	736	0	0	0	0	Trimorphodon vilkinsonii	73
738	737	737	1	1	1	6	Tropidechis carinatus	126
739	738	738	1	1	1	31	Tropidoclonion lineatum	807
740	739	739	1	0.64	0.78	36	Tropidodipsas sartorii	165
741	740	740	1	1	1	15	Tropidolaemus subannulatus	257
742	741	741	1	1	1	34	Tropidolaemus wagleri	380
743	742	742	1	1	1	46	Tropidonophis mairii	169
744	743	743	1	1	1	1	Tropidophis melanurus	39
745	744	744	0	0	0	2	Uromacer catesbyi	43
746	745	745	1	1	1	22	Vermicella annulata	643
747	746	746	1	1	1	12	Vipera ammodytes	510
748	747	747	0.96	0.96	0.96	45	Vipera aspis	1355
749	748	748	0.97	1	0.99	191	Vipera berus	2530
750	749	749	0.78	1	0.88	7	Vipera latastei	217
751	750	750	1	1	1	20	Vipera renardi	43
752	751	751	1	1	1	13	Vipera seoanei	270
753	752	752	1	1	1	2	Vipera transcaucasiana	32
754	753	753	0.83	1	0.91	5	Vipera ursinii	155
755	754	754	0	0	0	0	Vipera walser	82
756	755	755	1	0.98	0.99	43	Virginia valeriae	813
757	756	756	0	0	0	0	Xenochrophis flavipunctatus	150
758	757	757	1	1	1	1	Xenochrophis maculatus	29
759	758	758	0	0	0	0	Xenochrophis piscator	343
760	759	759	1	1	1	11	Xenochrophis trianguligerus	124
761	760	760	0.83	1	0.91	10	Xenochrophis vittatus	62
762	761	761	1	1	1	2	Xenodermus javanicus	40
763	762	762	1	1	1	17	Xenodon dorbignyi	60
764	763	763	0.67	1	0.8	14	Xenodon merremii	68
765	764	764	1	1	1	15	Xenodon rabdocephalus	640
766	765	765	1	1	1	18	Xenopeltis unicolor	99
767	766	766	0	0	0	0	Xenopholis scalaris	27
768	767	767	1	0.83	0.91	6	Xerotyphlops vermicularis	60
769	768	768	1	1	1	1	Zamenis lineatus	31
770	769	769	1	1	1	29	Zamenis longissimus	1729
771	770	770	1	1	1	62	Zamenis scalaris	597
772	771	771	1	1	1	9	Zamenis situla	90
