# Supplementary material for: An artificial intelligence model to identify snakes from across the world: Opportunities and challenges for global health and herpetology
Source: PLoS Negl Trop Dis. 2022 Aug 15;16(8):e0010647. doi: 10.1371/journal.pntd.0010647 (PMC9426939; doi:10.1371/journal.pntd.0010647)
Supplement: S4 Data — (CSV) [file pntd.0010647.s010.csv]

	X	country	F1.Country	iso3
1	0	afghanistan	1	AFG
2	1	albania	0.966666666666667	ALB
3	2	algeria	0.855	DZA
4	3	angola	0.953076923076923	AGO
5	4	argentina	0.9675	ARG
6	5	aruba	1	ABW
7	6	australia	0.863809523809524	AUS
8	7	austria	0.965	AUT
9	8	azerbaijan	1	AZE
10	9	bangladesh	0.979090909090909	BGD
11	10	belarus	0.99	BLR
12	11	belgium	0.99	BEL
13	12	belize	0.99	BLZ
14	13	benin	0.982	BEN
15	14	bhutan	0.958	BTN
16	15	bolivia	0.955454545454546	BOL
17	16	bosnia and herzegovina	0.966666666666667	BIH
18	17	botswana	0.998888888888889	BWA
19	18	brazil	0.964285714285714	BRA
20	19	brunei	0.9725	BRN
21	20	bulgaria	0.966666666666667	BGR
22	21	burkina faso	0.982	BFA
23	22	burma	0.952307692307692	MMR
24	23	burundi	0.878	BDI
25	24	cambodia	0.942727272727273	KHM
26	25	cameroon	0.932222222222222	CMR
27	26	canada	0.995	CAN
28	27	central african republic	0.939	CAF
29	28	chad	0.8475	TCD
30	29	china	0.972631578947368	CHN
31	30	colombia	0.980666666666667	COL
32	31	costa rica	0.999090909090909	CRI
33	32	croatia	0.965	HRV
34	33	czech republic	0.99	CZE
35	34	democratic republic of the congo	0.953076923076923	COD
36	35	denmark	0.99	DNK
37	36	djibouti	1	DJI
38	37	east timor	1	TLS
39	38	ecuador	0.976666666666667	ECU
40	39	egypt	0.85	EGY
41	40	el salvador	0.998	SLV
42	41	equatorial guinea	1	GNQ
43	42	eritrea	1	ERI
44	43	estonia	0.99	EST
45	44	ethiopia	0.912857142857143	ETH
46	45	finland	0.99	FIN
47	46	france	0.965	FRA
48	47	french guiana	0.96	GUF
49	48	gabon	0.982	GAB
50	49	gambia	0.97	GMB
51	50	georgia	1	GEO
52	51	germany	0.975	DEU
53	52	ghana	0.982	GHA
54	53	greece	0.966666666666667	GRC
55	54	guatemala	0.988461538461538	GTM
56	55	guinea bissau	0.9775	GNB
57	56	guinea	0.9775	GIN
58	57	guyana	0.96	GUY
59	58	honduras	0.9875	HND
60	59	hong kong	0.952	HKG
61	60	hungary	0.95	HUN
62	61	india	0.984	IND
63	62	indonesia	0.946818181818182	IDN
64	63	iran	1	IRN
65	64	iraq	0.875	IRQ
66	65	israel	0.8125	ISR
67	66	italy	0.965	ITA
68	67	ivory coast	0.9775	CIV
69	68	japan	0.97	JPN
70	69	jordan	0.916666666666667	JOR
71	70	kazakhstan	0.996666666666667	KAZ
72	71	kenya	0.949166666666667	KEN
73	72	kosovo	0.966666666666667	NA
74	73	kyrgyzstan	1	KGZ
75	74	laos	0.965384615384615	LAO
76	75	latvia	0.99	LVA
77	76	lebanon	1	LBN
78	77	lesotho	0.996666666666667	LSO
79	78	liberia	0.955	LBR
80	79	libya	0.85	LBY
81	80	lithuania	0.99	LTU
82	81	macedonia	0.966666666666667	MKD
83	82	malawi	0.991	MWI
84	83	malaysia	0.961666666666667	MYS
85	84	mali	0.86	MLI
86	85	mauritania	0.832	MRT
87	86	mexico	0.956458333333333	MEX
88	87	moldova	0.91	MDA
89	88	mongolia	0.9975	MNG
90	89	montenegro	0.95	MNE
91	90	morocco	0.855	MAR
92	91	mozambique	0.952727272727273	MOZ
93	92	namibia	0.998888888888889	NAM
94	93	nepal	0.98	NPL
95	94	netherlands	0.99	NLD
96	95	nicaragua	0.999	NIC
97	96	niger	0.86	NER
98	97	nigeria	0.92375	NGA
99	98	north korea	0.986	PRK
100	99	norway	0.99	NOR
101	100	oman	1	OMN
102	101	pakistan	0.958	PAK
103	102	panama	0.995454545454545	PAN
104	103	papua new guinea	0.63	PNG
105	104	paraguay	1	PRY
106	105	peru	0.97	PER
107	106	philippines	0.9475	PHL
108	107	poland	0.99	POL
109	108	portugal	0.94	PRT
110	109	republic of the congo	0.912857142857143	COG
111	110	romania	0.966666666666667	ROU
112	111	russia	0.99	RUS
113	112	rwanda	0.896	RWA
114	113	saudi arabia	0.9375	SAU
115	114	senegal	0.982	SEN
116	115	serbia	0.966666666666667	SRB
117	116	sierra leone	0.97	SLE
118	117	singapore	0.963	SGP
119	118	slovakia	0.99	SVK
120	119	slovenia	0.965	SVN
121	120	somalia	0.98875	SOM
122	121	south africa	0.962142857142857	ZAF
123	122	south korea	0.985	KOR
124	123	south sudan	1	SSD
125	124	spain	0.946666666666667	ESP
126	125	sri lanka	1	LKA
127	126	sudan	0.864	SDN
128	127	suriname	0.96	SUR
129	128	swaziland	1	SWZ
130	129	sweden	0.99	SWE
131	130	switzerland	0.975	CHE
132	131	syria	0.9975	SYR
133	132	taiwan	0.958571428571429	TWN
134	133	tajikistan	1	TJK
135	134	tanzania	0.939	TZA
136	135	thailand	0.968695652173913	THA
137	136	togo	0.985	TGO
138	137	trinidad and tobago	0.956666666666667	TTO
139	138	tunisia	0.826	TUN
140	139	turkey	0.996666666666667	TUR
141	140	turkmenistan	1	TKM
142	141	uganda	0.939	UGA
143	142	ukraine	0.995	UKR
144	143	united arab emirates	1	ARE
145	144	united kingdom	0.99	GBR
146	145	uruguay	1	URY
147	146	usa	0.908888888888889	USA
148	147	uzbekistan	1	UZB
149	148	venezuela	0.981111111111111	VEN
150	149	vietnam	0.955	VNM
151	150	western sahara	0.85	ESH
152	151	yemen	1	YEM
153	152	zambia	0.949166666666667	ZMB
154	153	zimbabwe	0.962857142857143	ZWE
