# Supplementary material for: An artificial intelligence model to identify snakes from across the world: Opportunities and challenges for global health and herpetology
Source: PLoS Negl Trop Dis. 2022 Aug 15;16(8):e0010647. doi: 10.1371/journal.pntd.0010647 (PMC9426939; doi:10.1371/journal.pntd.0010647)
Supplement: S5 Data — (CSV) [file pntd.0010647.s011.csv]

	X.1	X	country	F1.Country	iso3	perc.species.covered	continent	name	label
1	1	0	afghanistan	0.93875	AFG	57.14285714	Asia	Afghanistan	Afghanistan
2	3	2	algeria	0.938666667	DZA	67.74193548	Africa	Algeria	Algeria
3	4	3	angola	0.954242424	AGO	28.03030303	Africa	Angola	Angola
4	8	7	armenia	0.978571429	ARM	64	Asia	Armenia	Armenia
5	12	11	azerbaijan	0.982352941	AZE	63.63636364	Asia	Azerbaijan	Azerbaijan
6	14	13	bangladesh	0.929756098	BGD	53.84615385	Asia	Bangladesh	Bangladesh
7	19	18	benin	0.940769231	BEN	23.37662338	Africa	Benin	Benin
8	20	19	bhutan	0.94625	BTN	50	Asia	Bhutan	Bhutan
9	23	22	botswana	0.969090909	BWA	48.57142857	Africa	Botswana	Botswana
10	25	24	brunei	0.937391304	BRN	75.75757576	Asia	Brunei	Brunei
11	27	26	burkina faso	0.925	BFA	21.15384615	Africa	Burkina Faso	Burkina Faso
12	28	27	burma	0.953636364	MMR	44.82758621	Asia	Myanmar (Burma)	Burma
13	29	28	burundi	0.911764706	BDI	37.77777778	Africa	Burundi	Burundi
14	30	29	cambodia	0.930192308	KHM	53.92156863	Asia	Cambodia	Cambodia
15	31	30	cameroon	0.9355	CMR	16.25	Africa	Cameroon	Cameroon
16	34	33	central african republic	0.941363636	CAF	22.30769231	Africa	Central African Republic	CAR
17	35	34	chad	0.888	TCD	24.52830189	Africa	Chad	Chad
18	37	36	china	0.946049383	CHN	38.54961832	Asia	China	China
19	42	41	cyprus	0.975555556	CYP	83.33333333	Asia	Cyprus	Cyprus
20	44	43	democratic republic of the congo	0.9484375	COD	21.19565217	Africa	Congo - Kinshasa	DRC
21	46	45	djibouti	0.875	DJI	40	Africa	Djibouti	Djibouti
22	49	48	east timor	0.995	TLS	64.28571429	Asia	Timor-Leste	Timor-Leste
23	51	50	egypt	0.952222222	EGY	56.75675676	Africa	Egypt	Egypt
24	53	52	equatorial guinea	0.998571429	GNQ	27.02702703	Africa	Equatorial Guinea	Eq. Guinea
25	54	53	eritrea	0.962142857	ERI	35.71428571	Africa	Eritrea	Eritrea
26	56	55	ethiopia	0.943	ETH	21.42857143	Africa	Ethiopia	Ethiopia
27	61	60	gabon	0.988	GAB	18.18181818	Africa	Gabon	Gabon
28	62	61	gambia	0.924	GMB	22.64150943	Africa	Gambia	Gambia
29	63	62	georgia	0.98125	GEO	66.66666667	Asia	Georgia	Georgia
30	65	64	ghana	0.941538462	GHA	17.11711712	Africa	Ghana	Ghana
31	70	69	guinea bissau	0.918888889	GNB	28.57142857	Africa	Guinea-Bissau	Guinea-Bissau
32	71	70	guinea	0.924	GIN	22.93577982	Africa	Guinea	Guinea
33	75	74	hong kong	0.938529412	HKG	73.46938776	Asia	Hong Kong SAR China	Hong Kong
34	77	76	india	0.939714286	IND	29.52380952	Asia	India	India
35	78	77	indonesia	0.942588235	IDN	28.37078652	Asia	Indonesia	Indonesia
36	79	78	iran	0.9903125	IRN	43.47826087	Asia	Iran	Iran
37	80	79	iraq	0.975	IRQ	56.25	Asia	Iraq	Iraq
38	81	80	israel	0.951578947	ISR	51.06382979	Asia	Israel	Israel
39	83	82	ivory coast	0.935833333	CIV	17.30769231	Africa	C�te d�Ivoire	C�te d�Ivoire
40	85	84	japan	0.986875	JPN	41.86046512	Asia	Japan	Japan
41	86	85	jordan	0.979411765	JOR	48.88888889	Asia	Jordan	Jordan
42	87	86	kazakhstan	0.990714286	KAZ	76.19047619	Asia	Kazakhstan	Kazakhstan
43	88	87	kenya	0.946071429	KEN	25.19685039	Africa	Kenya	Kenya
44	90	89	kuwait	0.998	KWT	81.81818182	Asia	Kuwait	Kuwait
45	91	90	kyrgyzstan	0.99875	KGZ	66.66666667	Asia	Kyrgyzstan	Kyrgyzstan
46	92	91	laos	0.924259259	LAO	56.19047619	Asia	Laos	Laos
47	94	93	lebanon	0.978333333	LBN	52	Asia	Lebanon	Lebanon
48	95	94	lesotho	0.998333333	LSO	54.54545455	Africa	Lesotho	Lesotho
49	96	95	liberia	0.911428571	LBR	18.46153846	Africa	Liberia	Liberia
50	97	96	libya	0.930909091	LBY	66.66666667	Africa	Libya	Libya
51	101	100	madagascar	0.963333333	MDG	11.88118812	Africa	Madagascar	Madagascar
52	102	101	malawi	0.9808	MWI	43.5483871	Africa	Malawi	Malawi
53	103	102	malaysia	0.940609756	MYS	45.45454545	Asia	Malaysia	Malaysia
54	104	103	maldives	0.995	MDV	100	Asia	Maldives	Maldives
55	105	104	mali	0.883846154	MLI	22.72727273	Africa	Mali	Mali
56	108	107	mauritania	0.877272727	MRT	40	Africa	Mauritania	Mauritania
57	109	108	mauritius	0.99	MUS	50	Africa	Mauritius	Mauritius
58	112	111	mongolia	0.98	MNG	66.66666667	Asia	Mongolia	Mongolia
59	114	113	morocco	0.921111111	MAR	68.75	Africa	Morocco	Morocco
60	115	114	mozambique	0.959166667	MOZ	40.625	Africa	Mozambique	Mozambique
61	116	115	n cyprus	0.963333333	CYP	83.33333333	Asia	Cyprus	Cyprus
62	117	116	namibia	0.9715625	NAM	38.82352941	Africa	Namibia	Namibia
63	119	118	nepal	0.975945946	NPL	46.06741573	Asia	Nepal	Nepal
64	123	122	niger	0.88	NER	31.48148148	Africa	Niger	Niger
65	124	123	nigeria	0.924705882	NGA	20.3125	Africa	Nigeria	Nigeria
66	125	124	north korea	0.992222222	PRK	81.81818182	Asia	North Korea	North Korea
67	127	126	oman	0.998888889	OMN	48.38709677	Asia	Oman	Oman
68	128	127	pakistan	0.947142857	PAK	41.97530864	Asia	Pakistan	Pakistan
69	134	133	philippines	0.975333333	PHL	23.91304348	Asia	Philippines	Philippines
70	138	137	qatar	0.9975	QAT	72.72727273	Asia	Qatar	Qatar
71	139	138	republic of the congo	0.918571429	COG	15.92920354	Africa	Congo - Brazzaville	Rep. Congo
72	142	141	rwanda	0.911875	RWA	33.33333333	Africa	Rwanda	Rwanda
73	144	143	saudi arabia	0.978333333	SAU	48.48484848	Asia	Saudi Arabia	Saudi Arabia
74	145	144	senegal	0.935833333	SEN	21.73913043	Africa	Senegal	Senegal
75	147	146	seychelles	0.99	SYC	25	Africa	Seychelles	Seychelles
76	148	147	sierra leone	0.915555556	SLE	20	Africa	Sierra Leone	Sierra Leone
77	149	148	singapore	0.943207547	SGP	69.51219512	Asia	Singapore	Singapore
78	153	152	somalia	0.971363636	SOM	25.25252525	Africa	Somalia	Somalia
79	154	153	south africa	0.949	ZAF	42.97520661	Africa	South Africa	South Africa
80	155	154	south korea	0.9925	KOR	69.23076923	Asia	South Korea	South Korea
81	156	155	south sudan	0.875	SSD	24.42748092	Africa	South Sudan	South Sudan
82	158	157	sri lanka	0.921785714	LKA	32.43243243	Asia	Sri Lanka	Sri Lanka
83	161	160	sudan	0.925555556	SDN	28.76712329	Africa	Sudan	Sudan
84	163	162	swaziland	0.943714286	SWZ	61.40350877	Africa	Eswatini	Eswatini
85	166	165	syria	0.986956522	SYR	46.26865672	Asia	Syria	Syria
86	167	166	taiwan	0.958055556	TWN	71.875	Asia	Taiwan	Taiwan
87	168	167	tajikistan	0.991666667	TJK	73.68421053	Asia	Tajikistan	Tajikistan
88	169	168	tanzania	0.9525	TZA	23.89937107	Africa	Tanzania	Tanzania
89	170	169	thailand	0.943139535	THA	45.24886878	Asia	Thailand	Thailand
90	171	170	togo	0.936666667	TGO	18.75	Africa	Togo	Togo
91	173	172	tunisia	0.934285714	TUN	78.26086957	Africa	Tunisia	Tunisia
92	174	173	turkey	0.986521739	TUR	45.3125	Asia	Turkey	Turkey
93	175	174	turkmenistan	0.981875	TKM	60.60606061	Asia	Turkmenistan	Turkmenistan
94	176	175	uganda	0.9365	UGA	21.10091743	Africa	Uganda	Uganda
95	178	177	united arab emirates	0.998571429	ARE	48	Asia	United Arab Emirates	UAE
96	182	181	uzbekistan	0.991666667	UZB	66.66666667	Asia	Uzbekistan	Uzbekistan
97	185	184	vietnam	0.929113924	VNM	40.98360656	Asia	Vietnam	Vietnam
98	186	185	western sahara	0.875	ESH	70	Africa	Western Sahara	W. Sahara
99	187	186	yemen	0.943333333	YEM	41.37931034	Asia	Yemen	Yemen
100	188	187	zambia	0.946551724	ZMB	31.31313131	Africa	Zambia	Zambia
101	189	188	zimbabwe	0.96175	ZWE	46.59090909	Africa	Zimbabwe	Zimbabwe
