# Supplementary material for: An artificial intelligence model to identify snakes from across the world: Opportunities and challenges for global health and herpetology
Source: PLoS Negl Trop Dis. 2022 Aug 15;16(8):e0010647. doi: 10.1371/journal.pntd.0010647 (PMC9426939; doi:10.1371/journal.pntd.0010647)
Supplement: S6 Data — (CSV) [file pntd.0010647.s012.csv]

	X	class_id	Precision	Recall	F1	test_images	binomial	train_images	mivs	bin
1	0	0	0	0	0	14	Acanthophis antarcticus	119	1	NA
3	2	2	0.36	1	0.53	8	Acanthophis praelongus	84	1	(0.5,0.55]
4	3	3	1	1	1	1	Acanthophis pyrrhus	35	1	(0.95,1]
5	4	4	1	1	1	1	Acanthophis rugosus	43	1	(0.95,1]
6	5	5	1	1	1	3	Acanthophis wellsi	91	1	(0.95,1]
8	7	7	1	1	1	1	Achalinus niger	42	0	(0.95,1]
9	8	8	0.7	1	0.82	7	Achalinus rufescens	48	0	(0.8,0.85]
10	9	9	1	1	1	5	Acrantophis dumerili	57	0	(0.95,1]
11	10	10	1	1	1	6	Acrantophis madagascariensis	59	0	(0.95,1]
12	11	11	1	1	1	4	Acrochordus arafurae	28	0	(0.95,1]
13	12	12	1	1	1	7	Acrochordus granulatus	55	0	(0.95,1]
14	13	13	1	1	1	9	Adelphicos quadrivirgatum	26	0	(0.95,1]
15	14	14	0.88	1	0.93	7	Afrotyphlops bibronii	47	0	(0.9,0.95]
16	15	15	1	1	1	7	Afrotyphlops schlegelii	41	0	(0.95,1]
17	16	16	1	1	1	5	Agkistrodon bilineatus	123	1	(0.95,1]
18	17	17	0	0	0	203	Agkistrodon conanti	510	1	NA
19	18	18	0.85	1	0.92	149	Agkistrodon contortrix	8112	1	(0.9,0.95]
20	19	19	0	0	0	27	Agkistrodon laticinctus	579	1	NA
21	20	20	0.64	1	0.78	360	Agkistrodon piscivorus	6597	1	(0.75,0.8]
22	21	21	1	1	1	5	Agkistrodon russeolus	39	1	(0.95,1]
23	22	22	1	1	1	1	Agkistrodon taylori	28	1	(0.95,1]
24	23	23	1	1	1	1	Ahaetulla fasciolata	24	0	(0.95,1]
25	24	24	1	1	1	6	Ahaetulla mycterizans	125	0	(0.95,1]
26	25	25	1	1	1	4	Ahaetulla nasuta	391	0	(0.95,1]
27	26	26	1	1	1	84	Ahaetulla prasina	917	0	(0.95,1]
28	27	27	1	0.5	0.67	2	Aipysurus laevis	33	0	(0.65,0.7]
30	29	29	1	1	1	6	Amblyodipsas polylepis	26	0	(0.95,1]
31	30	30	1	0.87	0.93	15	Amphiesma stolatum	238	0	(0.9,0.95]
32	31	31	1	1	1	3	Anilius scytale	72	0	(0.95,1]
33	32	32	1	1	1	4	Antaresia childreni	98	0	(0.95,1]
34	33	33	1	1	1	16	Antaresia maculosa	152	0	(0.95,1]
35	34	34	1	1	1	1	Antaresia perthensis	36	0	(0.95,1]
36	35	35	1	1	1	5	Antaresia stimsoni	190	0	(0.95,1]
37	36	36	1	1	1	10	Aparallactus capensis	51	0	(0.95,1]
38	37	37	1	1	1	9	Aplopeltura boa	98	0	(0.95,1]
39	38	38	1	1	1	6	Argyrogena fasciolata	36	0	(0.95,1]
40	39	39	1	1	1	34	Arizona elegans	1242	0	(0.95,1]
41	40	40	1	1	1	7	Aspidelaps lubricus	30	0	(0.95,1]
42	41	41	1	1	1	12	Aspidites melanocephalus	285	0	(0.95,1]
43	42	42	1	1	1	2	Aspidites ramsayi	106	0	(0.95,1]
44	43	43	1	1	1	1	Asthenodipsas vertebralis	38	0	(0.95,1]
47	46	46	1	1	1	3	Atheris squamigera	64	1	(0.95,1]
48	47	47	1	1	1	11	Atractaspis bibronii	45	1	(0.95,1]
49	48	48	1	1	1	63	Atractus crassicaudatus	310	0	(0.95,1]
52	51	51	1	1	1	44	Austrelaps ramsayi	166	1	(0.95,1]
53	52	52	1	1	1	94	Austrelaps superbus	328	1	(0.95,1]
54	53	53	1	0.5	0.67	2	Azemiops feae	41	0	(0.65,0.7]
55	54	54	1	1	1	97	Bitis arietans	422	1	(0.95,1]
56	55	55	1	1	1	22	Bitis atropos	81	1	(0.95,1]
57	56	56	1	1	1	10	Bitis caudalis	138	1	(0.95,1]
58	57	57	1	1	1	5	Bitis gabonica	428	1	(0.95,1]
60	59	59	1	1	1	4	Bitis peringueyi	38	1	(0.95,1]
61	60	60	0.22	0.96	0.36	68	Boa constrictor	1216	0	(0.35,0.4]
62	61	61	0.33	0	0.01	230	Boa imperator	2086	0	(0,0.05]
63	62	62	0.93	0.98	0.96	88	Boaedon capensis	326	0	(0.95,1]
64	63	63	1	0.33	0.5	9	Boaedon fuliginosus	77	0	(0.45,0.5]
66	65	65	1	1	1	1	Bogertophis subocularis	624	0	(0.95,1]
68	67	67	1	1	1	3	Boiga cyanea	85	0	(0.95,1]
69	68	68	1	1	1	5	Boiga cynodon	106	0	(0.95,1]
70	69	69	1	1	1	18	Boiga dendrophila	246	0	(0.95,1]
71	70	70	1	1	1	7	Boiga drapiezii	88	0	(0.95,1]
72	71	71	1	0.9	0.95	52	Boiga irregularis	430	0	(0.9,0.95]
74	73	73	1	1	1	14	Boiga kraepelini	285	0	(0.95,1]
75	74	74	1	1	1	12	Boiga multomaculata	130	0	(0.95,1]
76	75	75	1	1	1	2	Boiga nigriceps	65	0	(0.95,1]
77	76	76	1	1	1	5	Boiga trigonata	38	0	(0.95,1]
79	78	78	1	1	1	8	Borikenophis portoricensis	84	0	(0.95,1]
80	79	79	1	1	1	6	Bothriechis aurifer	34	1	(0.95,1]
81	80	80	1	1	1	17	Bothriechis lateralis	210	1	(0.95,1]
82	81	81	1	1	1	6	Bothriechis marchi	27	1	(0.95,1]
83	82	82	1	1	1	3	Bothriechis nigroviridis	38	1	(0.95,1]
84	83	83	1	1	1	117	Bothriechis schlegelii	1290	1	(0.95,1]
85	84	84	1	1	1	2	Bothrocophias campbelli	37	1	(0.95,1]
86	85	85	1	1	1	1	Bothrocophias microphthalmus	30	1	(0.95,1]
87	86	86	1	1	1	18	Bothrops alternatus	182	1	(0.95,1]
88	87	87	1	1	1	158	Bothrops asper	1238	1	(0.95,1]
89	88	88	1	0.87	0.93	52	Bothrops atrox	409	1	(0.9,0.95]
90	89	89	1	1	1	8	Bothrops bilineatus	34	1	(0.95,1]
91	90	90	1	0.75	0.86	12	Bothrops diporus	39	1	(0.85,0.9]
92	91	91	1	0.99	0.99	73	Bothrops jararaca	161	1	(0.95,1]
93	92	92	1	1	1	10	Bothrops jararacussu	42	1	(0.95,1]
94	93	93	1	1	1	17	Bothrops moojeni	80	1	(0.95,1]
95	94	94	1	1	1	1	Brachyurophis australis	51	0	(0.95,1]
96	95	95	1	1	1	6	Bungarus caeruleus	107	1	(0.95,1]
97	96	96	0.9	1	0.95	9	Bungarus candidus	93	1	(0.9,0.95]
98	97	97	1	1	1	13	Bungarus fasciatus	228	1	(0.95,1]
99	98	98	0.6	1	0.75	3	Bungarus flaviceps	43	1	(0.7,0.75]
100	99	99	1	0.95	0.98	22	Bungarus multicinctus	510	1	(0.95,1]
101	100	100	1	1	1	1	Cacophis churchilli	28	0	(0.95,1]
102	101	101	0.86	1	0.92	6	Cacophis krefftii	47	0	(0.9,0.95]
103	102	102	1	1	1	27	Cacophis squamulosus	151	0	(0.95,1]
104	103	103	1	1	1	1	Calamaria pavimentata	84	0	(0.95,1]
105	104	104	1	1	1	1	Calamaria schlegeli	41	0	(0.95,1]
107	106	106	1	0.8	0.89	10	Calliophis bivirgatus	45	1	(0.85,0.9]
108	107	107	1	1	1	9	Calliophis intestinalis	149	1	(0.95,1]
109	108	108	1	1	1	7	Calloselasma rhodostoma	90	1	(0.95,1]
111	110	110	1	1	1	107	Carphophis amoenus	2124	0	(0.95,1]
112	111	111	1	1	1	4	Carphophis vermis	425	0	(0.95,1]
113	112	112	1	1	1	5	Causus defilippii	34	0	(0.95,1]
114	113	113	1	1	1	42	Causus rhombeatus	266	0	(0.95,1]
115	114	114	1	1	1	40	Cemophora coccinea	343	0	(0.95,1]
116	115	115	1	0.6	0.75	5	Cerastes cerastes	137	1	(0.7,0.75]
118	117	117	0.33	1	0.5	1	Cerastes vipera	64	1	(0.45,0.5]
119	118	118	0.73	1	0.84	8	Cerberus rynchops	63	0	(0.8,0.85]
120	119	119	1	0.77	0.87	13	Cerberus schneiderii	54	0	(0.85,0.9]
121	120	120	1	1	1	4	Cerrophidion godmani	62	1	(0.95,1]
122	121	121	1	1	1	12	Cerrophidion wilsoni	52	1	(0.95,1]
123	122	122	1	1	1	33	Charina bottae	1727	0	(0.95,1]
125	124	124	1	1	1	5	Chilabothrus angulifer	34	0	(0.95,1]
126	125	125	1	1	1	5	Chilabothrus inornatus	45	0	(0.95,1]
127	126	126	1	1	1	1	Chilabothrus subflavus	40	0	(0.95,1]
128	127	127	1	0.44	0.62	9	Chilomeniscus stramineus	31	0	(0.6,0.65]
129	128	128	1	1	1	7	Chironius bicarinatus	26	0	(0.95,1]
130	129	129	1	1	1	5	Chironius carinatus	51	0	(0.95,1]
131	130	130	1	1	1	8	Chironius exoletus	91	0	(0.95,1]
132	131	131	0.75	1	0.86	3	Chironius fuscus	79	0	(0.85,0.9]
133	132	132	1	1	1	14	Chironius grandisquamis	53	0	(0.95,1]
134	133	133	1	1	1	8	Chironius monticola	61	0	(0.95,1]
135	134	134	1	1	1	3	Chironius scurrulus	54	0	(0.95,1]
136	135	135	1	0.97	0.98	29	Chrysopelea ornata	289	0	(0.95,1]
137	136	136	0.93	0.93	0.93	14	Chrysopelea paradisi	222	0	(0.9,0.95]
138	137	137	1	1	1	9	Chrysopelea pelias	65	0	(0.95,1]
139	138	138	0.8	1	0.89	12	Clelia clelia	145	0	(0.85,0.9]
140	139	139	1	1	1	6	Clelia equatoriana	29	0	(0.95,1]
141	140	140	1	1	1	1	Clonophis kirtlandii	369	0	(0.95,1]
142	141	141	0.69	1	0.82	9	Coelognathus flavolineatus	77	0	(0.8,0.85]
143	142	142	1	1	1	13	Coelognathus helena	87	0	(0.95,1]
144	143	143	1	1	1	20	Coelognathus radiatus	181	0	(0.95,1]
145	144	144	1	0.99	1	784	Coluber constrictor	5099	0	(0.95,1]
146	145	145	1	1	1	19	Coniophanes fissidens	78	0	(0.95,1]
147	146	146	1	0.98	0.99	46	Coniophanes imperialis	187	0	(0.95,1]
148	147	147	1	1	1	5	Coniophanes meridanus	42	0	(0.95,1]
149	148	148	1	1	1	8	Coniophanes piceivittis	37	0	(0.95,1]
150	149	149	1	1	1	5	Coniophanes schmidti	71	0	(0.95,1]
151	150	150	1	1	1	14	Conophis lineatus	108	0	(0.95,1]
152	151	151	1	1	1	4	Conopsis biserialis	47	0	(0.95,1]
153	152	152	1	1	1	47	Conopsis lineata	436	0	(0.95,1]
154	153	153	1	1	1	12	Conopsis nasus	200	0	(0.95,1]
155	154	154	1	1	1	5	Contia longicaudae	253	0	(0.95,1]
156	155	155	1	1	1	152	Contia tenuis	1346	0	(0.95,1]
157	156	156	1	1	1	6	Corallus annulatus	50	0	(0.95,1]
158	157	157	1	1	1	1	Corallus batesii	31	0	(0.95,1]
159	158	158	1	1	1	3	Corallus caninus	484	0	(0.95,1]
161	160	160	1	1	1	14	Corallus ruschenbergerii	128	0	(0.95,1]
162	161	161	1	0.99	0.99	70	Coronella austriaca	1592	0	(0.95,1]
163	162	162	0.96	1	0.98	49	Coronella girondica	465	0	(0.95,1]
164	163	163	1	1	1	101	Crotalus adamanteus	1638	1	(0.95,1]
165	164	164	1	1	1	15	Crotalus aquilus	195	1	(0.95,1]
166	165	165	1	1	1	245	Crotalus atrox	12389	1	(0.95,1]
167	166	166	0.95	1	0.97	19	Crotalus basiliscus	223	1	(0.95,1]
168	167	167	1	1	1	1	Crotalus catalinensis	54	1	(0.95,1]
169	168	168	1	1	1	34	Crotalus cerastes	1298	1	(0.95,1]
170	169	169	1	1	1	18	Crotalus cerberus	347	1	(0.95,1]
171	170	170	1	1	1	8	Crotalus culminatus	54	1	(0.95,1]
172	171	171	1	1	1	38	Crotalus durissus	233	1	(0.95,1]
173	172	172	1	1	1	4	Crotalus enyo	157	1	(0.95,1]
174	173	173	1	1	1	77	Crotalus horridus	5264	1	(0.95,1]
175	174	174	0.71	1	0.83	5	Crotalus intermedius	29	1	(0.8,0.85]
176	175	175	1	1	1	26	Crotalus lepidus	388	1	(0.95,1]
177	176	176	1	1	1	3	Crotalus mitchellii	234	1	(0.95,1]
178	177	177	0.99	0.99	0.99	86	Crotalus molossus	737	1	(0.95,1]
179	178	178	1	1	1	8	Crotalus morulus	62	1	(0.95,1]
180	179	179	1	0.99	1	309	Crotalus oreganus	934	1	(0.95,1]
181	180	180	1	1	1	11	Crotalus ornatus	916	1	(0.95,1]
182	181	181	1	1	1	5	Crotalus polystictus	64	1	(0.95,1]
183	182	182	1	0.78	0.88	9	Crotalus pricei	126	1	(0.85,0.9]
184	183	183	1	1	1	28	Crotalus pyrrhus	1720	1	(0.95,1]
185	184	184	1	1	1	24	Crotalus ravus	155	1	(0.95,1]
186	185	185	1	1	1	89	Crotalus ruber	2539	1	(0.95,1]
187	186	186	1	0.98	0.99	42	Crotalus scutulatus	2135	1	(0.95,1]
188	187	187	1	1	1	9	Crotalus simus	136	1	(0.95,1]
189	188	188	1	1	1	1	Crotalus stephensi	310	1	(0.95,1]
190	189	189	1	1	1	14	Crotalus tigris	505	1	(0.95,1]
191	190	190	1	1	1	1	Crotalus totonacus	31	1	(0.95,1]
192	191	191	1	1	1	34	Crotalus triseriatus	293	1	(0.95,1]
193	192	192	1	1	1	12	Crotalus tzabcan	128	1	(0.95,1]
194	193	193	0.95	1	0.98	62	Crotalus viridis	2998	1	(0.95,1]
195	194	194	1	1	1	8	Crotalus willardi	113	1	(0.95,1]
196	195	195	0.96	1	0.98	47	Crotaphopeltis hotamboeia	413	0	(0.95,1]
197	196	196	1	1	1	36	Cryptophis nigrescens	194	0	(0.95,1]
198	197	197	1	1	1	6	Cubophis cantherigerus	71	0	(0.95,1]
200	199	199	1	1	1	2	Cubophis vudii	38	0	(0.95,1]
201	200	200	0.67	1	0.8	2	Cylindrophis ruffus	42	0	(0.75,0.8]
202	201	201	1	1	1	1	Daboia mauritanica	36	1	(0.95,1]
203	202	202	1	1	1	4	Daboia palaestinae	56	1	(0.95,1]
204	203	203	1	1	1	26	Daboia russelii	298	1	(0.95,1]
205	204	204	1	1	1	19	Dasypeltis scabra	150	0	(0.95,1]
206	205	205	1	1	1	6	Deinagkistrodon acutus	173	1	(0.95,1]
207	206	206	0	0	0	2	Demansia papuensis	26	0	NA
208	207	207	1	1	1	28	Demansia psammophis	234	0	(0.95,1]
209	208	208	1	1	1	2	Demansia torquata	40	0	(0.95,1]
210	209	209	1	0.83	0.91	6	Demansia vestigiata	47	0	(0.9,0.95]
211	210	210	1	1	1	6	Dendrelaphis caudolineatus	103	0	(0.95,1]
212	211	211	1	1	1	2	Dendrelaphis cyanochloris	53	0	(0.95,1]
213	212	212	0.89	1	0.94	8	Dendrelaphis formosus	102	0	(0.9,0.95]
214	213	213	1	1	1	1	Dendrelaphis haasi	25	0	(0.95,1]
215	214	214	1	1	1	3	Dendrelaphis kopsteini	43	0	(0.95,1]
216	215	215	1	1	1	26	Dendrelaphis pictus	475	0	(0.95,1]
217	216	216	1	1	1	82	Dendrelaphis punctulatus	499	0	(0.95,1]
218	217	217	1	1	1	16	Dendrelaphis tristis	94	0	(0.95,1]
219	218	218	1	1	1	5	Dendroaspis angusticeps	114	1	(0.95,1]
220	219	219	1	1	1	2	Dendroaspis jamesoni	33	1	(0.95,1]
221	220	220	1	1	1	14	Dendroaspis polylepis	290	1	(0.95,1]
223	222	222	0.67	1	0.8	4	Dendrophidion bivittatus	27	0	(0.75,0.8]
224	223	223	1	0.67	0.8	3	Dendrophidion dendrophis	27	0	(0.75,0.8]
225	224	224	1	1	1	5	Dendrophidion percarinatum	44	0	(0.95,1]
226	225	225	1	1	1	1	Denisonia devisi	30	0	(0.95,1]
227	226	226	1	1	1	551	Diadophis punctatus	7728	0	(0.95,1]
228	227	227	1	1	1	5	Dipsadoboa aulica	30	0	(0.95,1]
229	228	228	0.38	1	0.55	8	Dipsas brevifacies	56	0	(0.5,0.55]
230	229	229	1	1	1	8	Dipsas catesbyi	156	0	(0.95,1]
232	231	231	0.5	1	0.67	3	Dipsas indica	56	0	(0.65,0.7]
233	232	232	1	1	1	55	Dispholidus typus	268	1	(0.95,1]
234	233	233	1	1	1	7	Dolichophis caspius	226	0	(0.95,1]
235	234	234	1	1	1	13	Dolichophis jugularis	97	0	(0.95,1]
237	236	236	0.4	1	0.57	2	Dromicodryas bernieri	41	0	(0.55,0.6]
238	237	237	1	1	1	4	Drymarchon corais	40	0	(0.95,1]
239	238	238	0.28	1	0.44	12	Drymarchon couperi	487	0	(0.4,0.45]
240	239	239	1	0.6	0.75	80	Drymarchon melanurus	486	0	(0.7,0.75]
241	240	240	1	0.99	0.99	68	Drymobius margaritiferus	452	0	(0.95,1]
242	241	241	0	0	0	1	Drymoluber dichrous	42	0	NA
243	242	242	1	1	1	5	Dryophiops rubescens	41	0	(0.95,1]
244	243	243	1	1	1	39	Drysdalia coronoides	88	0	(0.95,1]
245	244	244	1	1	1	13	Drysdalia rhodogaster	31	0	(0.95,1]
246	245	245	1	1	1	23	Duberria lutrix	146	0	(0.95,1]
247	246	246	0	0	0	1	Echinanthera melanostigma	67	0	NA
248	247	247	1	1	1	3	Echiopsis curta	27	0	(0.95,1]
249	248	248	1	1	1	14	Echis carinatus	170	1	(0.95,1]
250	249	249	1	1	1	1	Echis coloratus	43	1	(0.95,1]
252	251	251	1	1	1	2	Echis pyramidum	28	1	(0.95,1]
253	252	252	1	1	1	1	Eirenis modestus	33	0	(0.95,1]
254	253	253	1	1	1	8	Elaphe carinata	188	0	(0.95,1]
255	254	254	1	1	1	12	Elaphe climacophora	143	0	(0.95,1]
256	255	255	1	1	1	16	Elaphe dione	293	0	(0.95,1]
257	256	256	1	1	1	11	Elaphe quadrivirgata	91	0	(0.95,1]
258	257	257	0.86	1	0.92	6	Elaphe quatuorlineata	248	0	(0.9,0.95]
259	258	258	1	0.88	0.93	8	Elaphe sauromates	49	0	(0.9,0.95]
260	259	259	1	0.75	0.86	4	Elaphe schrenckii	80	0	(0.85,0.9]
261	260	260	1	1	1	13	Elaphe taeniura	164	0	(0.95,1]
262	261	261	1	1	1	5	Enhydris enhydris	74	0	(0.95,1]
263	262	262	1	1	1	17	Enulius flavitorques	39	0	(0.95,1]
264	263	263	1	0.89	0.94	18	Epicrates cenchria	632	0	(0.9,0.95]
265	264	264	1	1	1	8	Epicrates maurus	47	0	(0.95,1]
268	267	267	1	0.89	0.94	9	Erythrolamprus aesculapii	42	0	(0.9,0.95]
269	268	268	0.86	1	0.92	6	Erythrolamprus bizona	63	0	(0.9,0.95]
270	269	269	1	0.93	0.97	15	Erythrolamprus epinephalus	60	0	(0.95,1]
271	270	270	1	1	1	8	Erythrolamprus melanotus	83	0	(0.95,1]
272	271	271	1	1	1	35	Erythrolamprus miliaris	67	0	(0.95,1]
273	272	272	0.97	1	0.99	71	Erythrolamprus poecilogyrus	131	0	(0.95,1]
274	273	273	0.88	1	0.93	7	Erythrolamprus reginae	49	0	(0.9,0.95]
275	274	274	0	0	0	6	Erythrolamprus typhlus	42	0	NA
276	275	275	1	1	1	2	Eryx colubrinus	28	0	(0.95,1]
277	276	276	1	1	1	14	Eryx conicus	58	0	(0.95,1]
278	277	277	1	1	1	2	Eryx jaculus	73	0	(0.95,1]
279	278	278	1	1	1	1	Eryx jayakari	49	0	(0.95,1]
280	279	279	1	1	1	3	Eryx johnii	51	0	(0.95,1]
281	280	280	1	0.94	0.97	17	Eunectes murinus	359	0	(0.95,1]
282	281	281	1	1	1	10	Eunectes notaeus	150	0	(0.95,1]
283	282	282	1	1	1	2	Euprepiophis conspicillata	33	0	(0.95,1]
284	283	283	1	1	1	2	Euprepiophis mandarinus	82	0	(0.95,1]
285	284	284	1	1	1	34	Farancia abacura	555	0	(0.95,1]
286	285	285	1	1	1	7	Farancia erytrogramma	82	0	(0.95,1]
287	286	286	1	1	1	2	Ficimia publia	30	0	(0.95,1]
288	287	287	1	1	1	2	Ficimia streckeri	41	0	(0.95,1]
289	288	288	1	1	1	1	Fordonia leucobalia	30	0	(0.95,1]
290	289	289	0	0	0	25	Fowlea flavipunctatus	89	0	NA
291	290	290	1	0.07	0.12	46	Fowlea piscator	111	0	(0.1,0.15]
292	291	291	0	0	0	6	Furina diadema	69	0	NA
293	292	292	0.33	1	0.5	3	Furina ornata	135	0	(0.45,0.5]
294	293	293	0.83	1	0.91	5	Geophis hoffmanni	32	0	(0.9,0.95]
295	294	294	1	1	1	2	Geophis semidoliatus	63	0	(0.95,1]
296	295	295	1	1	1	3	Gerarda prevostiana	129	0	(0.95,1]
297	296	296	1	1	1	2	Gloydius blomhoffii	45	1	(0.95,1]
298	297	297	1	1	1	3	Gloydius brevicaudus	57	1	(0.95,1]
299	298	298	1	1	1	5	Gloydius halys	73	1	(0.95,1]
300	299	299	1	1	1	3	Gloydius intermedius	48	1	(0.95,1]
301	300	300	1	1	1	2	Gloydius ussuriensis	162	1	(0.95,1]
303	302	302	1	1	1	9	Gonyosoma oxycephalum	364	0	(0.95,1]
304	303	303	1	1	1	1	Gyalopion canum	188	0	(0.95,1]
305	304	304	1	1	1	2	Gyalopion quadrangulare	53	0	(0.95,1]
306	305	305	1	1	1	369	Haldea striatula	4311	0	(0.95,1]
307	306	306	1	1	1	5	Hapsidophrys smaragdinus	26	0	(0.95,1]
308	307	307	1	1	1	4	Hebius beddomei	33	0	(0.95,1]
310	309	309	1	1	1	1	Hebius vibakari	69	0	(0.95,1]
311	310	310	1	1	1	24	Helicops angulatus	134	0	(0.95,1]
312	311	311	1	1	1	7	Helicops infrataeniatus	24	0	(0.95,1]
313	312	312	1	1	1	13	Helicops leopardinus	55	0	(0.95,1]
314	313	313	1	1	1	8	Hemachatus haemachatus	57	1	(0.95,1]
315	314	314	1	1	1	15	Hemiaspis signata	81	0	(0.95,1]
316	315	315	1	1	1	70	Hemorrhois hippocrepis	480	0	(0.95,1]
317	316	316	1	1	1	11	Hemorrhois nummifer	75	0	(0.95,1]
318	317	317	1	1	1	2	Hemorrhois ravergieri	302	0	(0.95,1]
319	318	318	1	1	1	4	Heterodon kennerlyi	426	0	(0.95,1]
320	319	319	1	1	1	11	Heterodon nasicus	931	0	(0.95,1]
321	320	320	1	1	1	117	Heterodon platirhinos	4671	0	(0.95,1]
322	321	321	1	1	1	8	Heterodon simus	343	0	(0.95,1]
323	322	322	1	0.88	0.93	16	Hierophis gemonensis	174	0	(0.9,0.95]
324	323	323	1	1	1	97	Hierophis viridiflavus	2269	0	(0.95,1]
325	324	324	1	1	1	4	Homalopsis buccata	73	0	(0.95,1]
326	325	325	1	1	1	15	Homoroselaps lacteus	86	0	(0.95,1]
327	326	326	1	1	1	12	Hoplocephalus bitorquatus	70	1	(0.95,1]
328	327	327	1	1	1	4	Hoplocephalus bungaroides	70	1	(0.95,1]
329	328	328	1	1	1	7	Hoplocephalus stephensii	79	1	(0.95,1]
330	329	329	1	0.67	0.8	6	Hydrodynastes gigas	53	0	(0.75,0.8]
331	330	330	1	1	1	35	Hydrophis platurus	170	0	(0.95,1]
333	332	332	1	1	1	21	Hypsiglena chlorophaea	554	0	(0.95,1]
334	333	333	1	1	1	15	Hypsiglena jani	880	0	(0.95,1]
335	334	334	1	0.81	0.9	37	Hypsiglena ochrorhynchus	266	0	(0.85,0.9]
336	335	335	0.42	1	0.59	5	Hypsiglena torquata	347	0	(0.55,0.6]
337	336	336	0.67	1	0.8	4	Hypsirhynchus parvifrons	56	0	(0.75,0.8]
338	337	337	1	1	1	7	Hypsiscopus plumbea	111	0	(0.95,1]
339	338	338	0.98	1	0.99	83	Imantodes cenchoa	806	0	(0.95,1]
340	339	339	1	0.85	0.92	13	Imantodes gemmistratus	67	0	(0.9,0.95]
341	340	340	1	1	1	8	Imantodes inornatus	75	0	(0.95,1]
342	341	341	1	1	1	12	Imantodes tenuissimus	36	0	(0.95,1]
343	342	342	0.99	0.99	0.99	184	Indotyphlops braminus	1296	0	(0.95,1]
344	343	343	0.89	1	0.94	8	Lachesis muta	119	1	(0.9,0.95]
345	344	344	0.97	1	0.99	38	Lampropeltis abnorma	119	0	(0.95,1]
346	345	345	1	1	1	2	Lampropeltis alterna	265	0	(0.95,1]
347	346	346	0.26	1	0.41	10	Lampropeltis annulata	146	0	(0.4,0.45]
348	347	347	1	1	1	121	Lampropeltis californiae	6163	0	(0.95,1]
349	348	348	1	1	1	43	Lampropeltis calligaster	637	0	(0.95,1]
350	349	349	1	1	1	35	Lampropeltis elapsoides	607	0	(0.95,1]
351	350	350	1	1	1	2	Lampropeltis extenuata	36	0	(0.95,1]
352	351	351	1	1	1	16	Lampropeltis gentilis	491	0	(0.95,1]
353	352	352	1	1	1	63	Lampropeltis getula	1503	0	(0.95,1]
354	353	353	1	1	1	49	Lampropeltis holbrooki	1865	0	(0.95,1]
355	354	354	1	1	1	5	Lampropeltis knoblochi	74	0	(0.95,1]
356	355	355	1	1	1	3	Lampropeltis mexicana	33	0	(0.95,1]
357	356	356	1	1	1	22	Lampropeltis micropholis	104	0	(0.95,1]
358	357	357	0	0	0	3	Lampropeltis multifasciata	74	0	NA
359	358	358	1	1	1	29	Lampropeltis nigra	736	0	(0.95,1]
360	359	359	0	0	0	31	Lampropeltis polyzona	221	0	NA
361	360	360	1	1	1	11	Lampropeltis pyromelana	341	0	(0.95,1]
363	362	362	1	1	1	20	Lampropeltis splendida	693	0	(0.95,1]
364	363	363	0.99	1	0.99	98	Lampropeltis triangulum	7378	0	(0.95,1]
365	364	364	0.77	1	0.87	10	Lampropeltis zonata	437	0	(0.85,0.9]
366	365	365	1	1	1	6	Lamprophis aurora	52	0	(0.95,1]
367	366	366	1	1	1	4	Lamprophis guttatus	28	0	(0.95,1]
368	367	367	1	1	1	3	Langaha madagascariensis	32	0	(0.95,1]
369	368	368	1	1	1	17	Laticauda colubrina	270	0	(0.95,1]
371	370	370	1	1	1	1	Laticauda saintgironsi	49	0	(0.95,1]
372	371	371	1	1	1	17	Leioheterodon madagascariensis	96	0	(0.95,1]
373	372	372	1	1	1	3	Leioheterodon modestus	27	0	(0.95,1]
374	373	373	1	0.72	0.84	18	Leptodeira annulata	297	0	(0.8,0.85]
375	374	374	1	1	1	22	Leptodeira frenata	114	0	(0.95,1]
376	375	375	0.84	1	0.91	16	Leptodeira maculata	133	0	(0.9,0.95]
377	376	376	1	1	1	25	Leptodeira nigrofasciata	89	0	(0.95,1]
378	377	377	1	1	1	13	Leptodeira polysticta	94	0	(0.95,1]
379	378	378	1	1	1	35	Leptodeira rhombifera	80	0	(0.95,1]
380	379	379	1	1	1	85	Leptodeira septentrionalis	616	0	(0.95,1]
381	380	380	1	1	1	1	Leptodeira splendida	28	0	(0.95,1]
382	381	381	0.79	1	0.88	42	Leptophis ahaetulla	458	0	(0.85,0.9]
383	382	382	0	0	0	7	Leptophis depressirostris	62	0	NA
384	383	383	1	1	1	17	Leptophis diplotropis	253	0	(0.95,1]
385	384	384	1	1	1	45	Leptophis mexicanus	383	0	(0.95,1]
386	385	385	0	0	0	7	Liasis fuscus	80	0	NA
388	387	387	1	1	1	9	Liasis olivaceus	131	0	(0.95,1]
389	388	388	1	0.98	0.99	50	Lichanura orcutti	593	0	(0.95,1]
390	389	389	0.8	1	0.89	4	Lichanura trivirgata	1100	0	(0.85,0.9]
391	390	390	1	1	1	7	Liodytes alleni	223	0	(0.95,1]
392	391	391	1	1	1	9	Liodytes pygaea	86	0	(0.95,1]
393	392	392	1	1	1	18	Liodytes rigida	287	0	(0.95,1]
394	393	393	1	1	1	2	Loxocemus bicolor	58	0	(0.95,1]
395	394	394	0	0	0	14	Lycodon anamallensis	25	0	NA
396	395	395	0.68	0.94	0.79	32	Lycodon aulicus	137	0	(0.75,0.8]
397	396	396	0.97	1	0.99	34	Lycodon capucinus	295	0	(0.95,1]
398	397	397	1	1	1	2	Lycodon flavozonatus	40	0	(0.95,1]
399	398	398	1	1	1	5	Lycodon futsingensis	71	0	(0.95,1]
401	400	400	1	1	1	23	Lycodon rufozonatus	392	0	(0.95,1]
402	401	401	1	1	1	6	Lycodon ruhstrati	213	0	(0.95,1]
403	402	402	1	1	1	3	Lycodon semicarinatus	29	0	(0.95,1]
404	403	403	1	1	1	6	Lycodon striatus	31	0	(0.95,1]
405	404	404	1	1	1	1	Lycodon subannulatus	57	0	(0.95,1]
406	405	405	1	1	1	14	Lycodon subcinctus	82	0	(0.95,1]
407	406	406	1	1	1	5	Lycodon travancoricus	36	0	(0.95,1]
408	407	407	1	1	1	30	Lycodonomorphus inornatus	105	0	(0.95,1]
409	408	408	1	1	1	44	Lycodonomorphus rufulus	175	0	(0.95,1]
410	409	409	1	1	1	9	Lycophidion capense	69	0	(0.95,1]
411	410	410	1	1	1	17	Lygophis anomalus	65	0	(0.95,1]
412	411	411	1	1	1	2	Lygophis lineatus	35	0	(0.95,1]
416	415	415	1	1	1	16	Macroprotodon brevis	74	0	(0.95,1]
419	418	418	1	1	1	11	Madagascarophis colubrinus	78	0	(0.95,1]
420	419	419	0.96	1	0.98	27	Malayopython reticulatus	492	0	(0.95,1]
421	420	420	1	1	1	7	Malpolon insignitus	118	0	(0.95,1]
422	421	421	1	1	1	4	Malpolon moilensis	37	0	(0.95,1]
423	422	422	1	1	1	93	Malpolon monspessulanus	758	0	(0.95,1]
424	423	423	1	1	1	10	Manolepis putnami	33	0	(0.95,1]
425	424	424	1	1	1	7	Masticophis bilineatus	424	0	(0.95,1]
426	425	425	1	1	1	132	Masticophis flagellum	3192	0	(0.95,1]
427	426	426	1	1	1	2	Masticophis fuliginosus	196	0	(0.95,1]
428	427	427	1	1	1	39	Masticophis lateralis	788	0	(0.95,1]
429	428	428	1	0.98	0.99	60	Masticophis mentovarius	408	0	(0.95,1]
430	429	429	1	1	1	18	Masticophis schotti	288	0	(0.95,1]
431	430	430	1	1	1	15	Masticophis taeniatus	727	0	(0.95,1]
432	431	431	1	0.93	0.96	14	Mastigodryas boddaerti	78	0	(0.95,1]
433	432	432	1	1	1	3	Mastigodryas danieli	30	0	(0.95,1]
434	433	433	1	1	1	49	Mastigodryas melanolomus	291	0	(0.95,1]
435	434	434	1	1	1	5	Mastigodryas pleii	44	0	(0.95,1]
436	435	435	1	1	1	6	Micruroides euryxanthus	181	1	(0.95,1]
437	436	436	1	1	1	10	Micrurus alleni	54	1	(0.95,1]
438	437	437	0.88	1	0.93	7	Micrurus browni	34	1	(0.9,0.95]
439	438	438	1	0.86	0.93	29	Micrurus diastema	149	1	(0.9,0.95]
440	439	439	1	0.33	0.5	3	Micrurus distans	58	1	(0.45,0.5]
441	440	440	1	0.92	0.96	12	Micrurus dumerilii	49	1	(0.95,1]
442	441	441	1	1	1	58	Micrurus fulvius	479	1	(0.95,1]
443	442	442	1	1	1	13	Micrurus lemniscatus	63	1	(0.95,1]
444	443	443	1	1	1	15	Micrurus mipartitus	91	1	(0.95,1]
445	444	444	1	1	1	7	Micrurus mosquitensis	30	1	(0.95,1]
446	445	445	0.97	1	0.99	34	Micrurus nigrocinctus	158	1	(0.95,1]
447	446	446	1	0.8	0.89	10	Micrurus pyrrhocryptus	31	1	(0.85,0.9]
448	447	447	1	0.8	0.89	5	Micrurus surinamensis	90	1	(0.85,0.9]
449	448	448	1	1	1	41	Micrurus tener	1396	1	(0.95,1]
450	449	449	1	1	1	6	Mimophis mahfalensis	113	0	(0.95,1]
452	451	451	1	1	1	2	Morelia bredli	50	0	(0.95,1]
454	453	453	1	1	1	200	Morelia spilota	976	0	(0.95,1]
455	454	454	1	1	1	1	Morelia viridis	472	0	(0.95,1]
456	455	455	1	1	1	4	Myrrophis chinensis	51	0	(0.95,1]
457	456	456	1	1	1	1	Naja annulifera	95	1	(0.95,1]
458	457	457	1	0.68	0.81	19	Naja atra	318	1	(0.8,0.85]
459	458	458	1	1	1	1	Naja haje	37	1	(0.95,1]
460	459	459	1	1	1	12	Naja kaouthia	414	1	(0.95,1]
462	461	461	1	1	1	18	Naja mossambica	126	1	(0.95,1]
463	462	462	1	1	1	18	Naja naja	696	1	(0.95,1]
464	463	463	0.83	1	0.91	5	Naja nigricollis	458	1	(0.9,0.95]
465	464	464	0.98	1	0.99	40	Naja nivea	315	1	(0.95,1]
466	465	465	1	1	1	4	Naja sputatrix	56	1	(0.95,1]
467	466	466	1	0.31	0.48	16	Naja subfulva	48	1	(0.45,0.5]
468	467	467	1	1	1	10	Naja sumatrana	163	1	(0.95,1]
469	468	468	1	1	1	22	Natrix astreptophora	168	0	(0.95,1]
470	469	469	1	0.96	0.98	93	Natrix helvetica	993	0	(0.95,1]
471	470	470	1	1	1	92	Natrix maura	1267	0	(0.95,1]
472	471	471	0.95	1	0.97	260	Natrix natrix	4189	0	(0.95,1]
473	472	472	1	0.97	0.99	78	Natrix tessellata	1183	0	(0.95,1]
474	473	473	0.97	1	0.98	56	Nerodia clarkii	215	0	(0.95,1]
475	474	474	1	1	1	37	Nerodia cyclopion	799	0	(0.95,1]
476	475	475	1	1	1	238	Nerodia erythrogaster	7455	0	(0.95,1]
477	476	476	1	1	1	447	Nerodia fasciata	2566	0	(0.95,1]
478	477	477	1	1	1	63	Nerodia floridana	637	0	(0.95,1]
479	478	478	1	1	1	2	Nerodia harteri	128	0	(0.95,1]
480	479	479	1	1	1	216	Nerodia rhombifer	4461	0	(0.95,1]
481	480	480	1	1	1	594	Nerodia sipedon	12231	0	(0.95,1]
482	481	481	1	1	1	125	Nerodia taxispilota	1428	0	(0.95,1]
483	482	482	1	1	1	10	Ninia atrata	83	0	(0.95,1]
484	483	483	1	1	1	19	Ninia diademata	83	0	(0.95,1]
485	484	484	1	1	1	8	Ninia maculata	54	0	(0.95,1]
486	485	485	0.98	1	0.99	61	Ninia sebae	339	0	(0.95,1]
487	486	486	1	1	1	137	Notechis scutatus	637	1	(0.95,1]
488	487	487	1	1	1	5	Nothopsis rugosus	24	0	(0.95,1]
489	488	488	1	1	1	11	Oligodon arnensis	80	0	(0.95,1]
490	489	489	0	0	0	5	Oligodon fasciolatus	55	0	NA
491	490	490	1	1	1	8	Oligodon formosanus	176	0	(0.95,1]
492	491	491	1	1	1	5	Oligodon octolineatus	57	0	(0.95,1]
493	492	492	1	1	1	8	Oligodon taeniolatus	59	0	(0.95,1]
495	494	494	1	1	1	2	Oocatochus rufodorsatus	87	0	(0.95,1]
496	495	495	1	1	1	182	Opheodrys aestivus	6562	0	(0.95,1]
497	496	496	1	1	1	41	Opheodrys vernalis	2202	0	(0.95,1]
498	497	497	0.65	1	0.79	11	Ophiophagus hannah	295	1	(0.75,0.8]
500	499	499	1	1	1	1	Opisthotropis andersonii	45	0	(0.95,1]
502	501	501	1	1	1	7	Opisthotropis kuatunensis	36	0	(0.95,1]
503	502	502	1	1	1	10	Oreocryptophis porphyraceus	133	0	(0.95,1]
504	503	503	1	1	1	1	Orientocoluber spinalis	44	0	(0.95,1]
505	504	504	0.67	0.8	0.73	5	Ovophis monticola	70	0	(0.7,0.75]
506	505	505	0.75	1	0.86	3	Ovophis okinavensis	39	0	(0.85,0.9]
507	506	506	0.75	0.6	0.67	5	Ovophis tonkinensis	42	0	(0.65,0.7]
508	507	507	1	1	1	85	Oxybelis aeneus	738	0	(0.95,1]
509	508	508	1	1	1	10	Oxybelis brevirostris	85	0	(0.95,1]
510	509	509	1	1	1	41	Oxybelis fulgidus	253	0	(0.95,1]
511	510	510	0	0	0	1	Oxyrhopus formosus	35	0	NA
512	511	511	0.95	0.95	0.95	19	Oxyrhopus guibei	50	0	(0.9,0.95]
513	512	512	1	1	1	3	Oxyrhopus melanogenys	62	0	(0.95,1]
514	513	513	1	0.97	0.99	35	Oxyrhopus petolarius	231	0	(0.95,1]
516	515	515	1	1	1	3	Oxyuranus scutellatus	302	1	(0.95,1]
517	516	516	1	0.99	0.99	383	Pantherophis alleghaniensis	8864	0	(0.95,1]
518	517	517	1	1	1	7	Pantherophis bairdi	326	0	(0.95,1]
519	518	518	1	1	1	55	Pantherophis emoryi	2325	0	(0.95,1]
520	519	519	1	1	1	226	Pantherophis guttatus	3594	0	(0.95,1]
521	520	520	1	1	1	201	Pantherophis obsoletus	13024	0	(0.95,1]
522	521	521	0	0	0	7	Pantherophis ramspotti	187	0	NA
523	522	522	1	1	1	2	Pantherophis slowinskii	128	0	(0.95,1]
524	523	523	0.95	1	0.97	187	Pantherophis spiloides	4780	0	(0.95,1]
525	524	524	0.83	1	0.91	34	Pantherophis vulpinus	2371	0	(0.9,0.95]
528	527	527	1	1	1	2	Pareas atayal	85	0	(0.95,1]
529	528	528	1	1	1	8	Pareas carinatus	160	0	(0.95,1]
530	529	529	1	1	1	3	Pareas chinensis	76	0	(0.95,1]
532	531	531	1	1	1	1	Pareas komaii	55	0	(0.95,1]
533	532	532	1	1	1	4	Pareas margaritophorus	142	0	(0.95,1]
535	534	534	1	0.5	0.67	2	Philodryas baroni	41	0	(0.65,0.7]
536	535	535	1	1	1	47	Philodryas chamissonis	195	0	(0.95,1]
537	536	536	1	1	1	18	Philodryas olfersii	112	0	(0.95,1]
539	538	538	0.46	1	0.63	16	Philothamnus hoplogaster	42	0	(0.6,0.65]
540	539	539	1	1	1	30	Philothamnus natalensis	103	0	(0.95,1]
541	540	540	0	0	0	18	Philothamnus occidentalis	27	0	NA
542	541	541	1	0.97	0.99	38	Philothamnus semivariegatus	243	0	(0.95,1]
543	542	542	1	1	1	26	Phrynonax poecilonotus	230	0	(0.95,1]
545	544	544	1	1	1	5	Phyllorhynchus decurtatus	730	0	(0.95,1]
546	545	545	1	1	1	713	Pituophis catenifer	11512	0	(0.95,1]
547	546	546	1	1	1	52	Pituophis deppei	621	0	(0.95,1]
548	547	547	1	1	1	11	Pituophis lineaticollis	64	0	(0.95,1]
549	548	548	1	1	1	23	Pituophis melanoleucus	235	0	(0.95,1]
550	549	549	1	1	1	2	Pituophis vertebralis	89	0	(0.95,1]
551	550	550	0.83	1	0.91	5	Platyceps najadum	75	0	(0.9,0.95]
552	551	551	1	1	1	3	Platyceps rhodorachis	35	0	(0.95,1]
553	552	552	1	0.25	0.4	8	Pliocercus elapoides	45	0	(0.35,0.4]
554	553	553	1	1	1	4	Pliocercus euryzonus	60	0	(0.95,1]
555	554	554	1	1	1	13	Porthidium lansbergii	109	1	(0.95,1]
556	555	555	1	1	1	28	Porthidium nasutum	234	1	(0.95,1]
557	556	556	1	1	1	11	Porthidium ophryomegas	69	1	(0.95,1]
558	557	557	1	1	1	5	Porthidium yucatanicum	32	1	(0.95,1]
561	560	560	1	0.97	0.98	32	Protobothrops mucrosquamatus	496	1	(0.95,1]
562	561	561	0	0	0	1	Psammodynastes pictus	29	0	NA
563	562	562	0.87	1	0.93	41	Psammodynastes pulverulentus	515	0	(0.9,0.95]
565	564	564	1	1	1	5	Psammophis brevirostris	58	0	(0.95,1]
566	565	565	1	1	1	20	Psammophis crucifer	118	0	(0.95,1]
567	566	566	1	1	1	7	Psammophis mossambicus	76	0	(0.95,1]
568	567	567	1	1	1	21	Psammophis notostictus	106	0	(0.95,1]
569	568	568	1	1	1	1	Psammophis orientalis	42	0	(0.95,1]
571	570	570	1	1	1	12	Psammophis subtaeniatus	89	0	(0.95,1]
572	571	571	1	1	1	7	Psammophis trinasalis	30	0	(0.95,1]
573	572	572	1	1	1	33	Psammophylax rhombeatus	202	0	(0.95,1]
574	573	573	0	0	0	39	Pseudablabes patagoniensis	38	0	NA
575	574	574	1	1	1	1	Pseudalsophis biserialis	43	0	(0.95,1]
576	575	575	1	1	1	40	Pseudaspis cana	482	0	(0.95,1]
577	576	576	1	1	1	6	Pseudechis australis	259	1	(0.95,1]
578	577	577	1	1	1	2	Pseudechis guttatus	66	1	(0.95,1]
579	578	578	1	1	1	136	Pseudechis porphyriacus	994	1	(0.95,1]
580	579	579	1	1	1	8	Pseudelaphe flavirufa	34	0	(0.95,1]
581	580	580	1	1	1	6	Pseudelaphe phaescens	26	0	(0.95,1]
582	581	581	1	1	1	2	Pseudoboa coronata	41	0	(0.95,1]
583	582	582	1	1	1	7	Pseudoboa neuwiedii	57	0	(0.95,1]
585	584	584	1	1	1	4	Pseudoleptodeira latifasciata	28	0	(0.95,1]
586	585	585	1	0.9	0.95	21	Pseudonaja affinis	248	1	(0.9,0.95]
587	586	586	0	0	0	3	Pseudonaja aspidorhyncha	49	1	NA
588	587	587	1	1	1	3	Pseudonaja mengdeni	122	1	(0.95,1]
590	589	589	0.5	1	0.67	3	Pseudonaja nuchalis	38	1	(0.65,0.7]
591	590	590	0.97	1	0.99	66	Pseudonaja textilis	620	1	(0.95,1]
592	591	591	1	1	1	1	Pseudorabdion longiceps	43	0	(0.95,1]
594	593	593	1	1	1	3	Pseudoxenodon stejnegeri	58	0	(0.95,1]
595	594	594	1	1	1	5	Ptyas dhumnades	127	0	(0.95,1]
596	595	595	1	1	1	2	Ptyas fusca	72	0	(0.95,1]
597	596	596	1	1	1	27	Ptyas korros	246	0	(0.95,1]
598	597	597	1	0.87	0.93	23	Ptyas major	565	0	(0.9,0.95]
599	598	598	1	1	1	62	Ptyas mucosa	590	0	(0.95,1]
600	599	599	1	0.96	0.98	28	Python bivittatus	736	0	(0.95,1]
602	601	601	1	1	1	1	Python brongersmai	123	0	(0.95,1]
604	603	603	1	1	1	10	Python molurus	267	0	(0.95,1]
605	604	604	1	1	1	20	Python natalensis	181	0	(0.95,1]
606	605	605	1	0.75	0.86	4	Python regius	764	0	(0.85,0.9]
607	606	606	1	1	1	4	Python sebae	136	0	(0.95,1]
609	608	608	1	1	1	17	Regina grahamii	515	0	(0.95,1]
610	609	609	1	1	1	50	Regina septemvittata	1561	0	(0.95,1]
611	610	610	1	1	1	1	Rena dissecta	64	0	(0.95,1]
612	611	611	1	1	1	31	Rena dulcis	1013	0	(0.95,1]
613	612	612	1	1	1	6	Rena humilis	252	0	(0.95,1]
614	613	613	1	1	1	6	Rhabdophis chrysargos	86	0	(0.95,1]
615	614	614	1	1	1	2	Rhabdophis nigrocinctus	40	0	(0.95,1]
617	616	616	1	1	1	37	Rhabdophis subminiatus	405	1	(0.95,1]
618	617	617	0.89	1	0.94	8	Rhabdophis tigrinus	344	1	(0.9,0.95]
619	618	618	1	1	1	11	Rhadinaea decorata	86	0	(0.95,1]
620	619	619	1	1	1	39	Rhadinaea flavilata	558	0	(0.95,1]
621	620	620	0	0	0	2	Rhadinaea gaigeae	27	0	NA
622	621	621	0.78	1	0.88	7	Rhadinaea hesperia	26	0	(0.85,0.9]
624	623	623	1	1	1	38	Rhinocheilus lecontei	2974	0	(0.95,1]
625	624	624	1	1	1	9	Rhinotyphlops lalandei	46	0	(0.95,1]
626	625	625	1	1	1	3	Rhynchocalamus melanocephalus	61	0	(0.95,1]
627	626	626	1	1	1	12	Salvadora bairdi	117	0	(0.95,1]
628	627	627	0	0	0	7	Salvadora deserticola	77	0	NA
629	628	628	1	1	1	72	Salvadora grahamiae	664	0	(0.95,1]
630	629	629	0.81	1	0.89	29	Salvadora hexalepis	611	0	(0.85,0.9]
631	630	630	1	1	1	4	Salvadora mexicana	63	0	(0.95,1]
632	631	631	1	1	1	20	Sanzinia madagascariensis	153	0	(0.95,1]
633	632	632	1	1	1	8	Scaphiodontophis annulatus	43	0	(0.95,1]
634	633	633	1	1	1	10	Scolecophis atrocinctus	27	0	(0.95,1]
635	634	634	0.94	1	0.97	48	Senticolis triaspis	364	0	(0.95,1]
636	635	635	1	1	1	5	Sibon annulatus	44	0	(0.95,1]
637	636	636	1	1	1	7	Sibon longifrenis	51	0	(0.95,1]
638	637	637	1	0.95	0.97	41	Sibon nebulatus	374	0	(0.95,1]
639	638	638	1	1	1	10	Sibon sanniolus	39	0	(0.95,1]
640	639	639	1	1	1	3	Sibynophis chinensis	80	0	(0.95,1]
641	640	640	0.67	1	0.8	2	Simalia amethistina	29	0	(0.75,0.8]
642	641	641	1	1	1	33	Simalia kinghorni	195	0	(0.95,1]
643	642	642	1	1	1	3	Simoselaps bertholdi	40	0	(0.95,1]
645	644	644	1	1	1	5	Sinomicrurus macclellandi	79	0	(0.95,1]
646	645	645	1	1	1	1	Sinomicrurus sauteri	56	0	(0.95,1]
650	649	649	1	0.86	0.92	7	Siphlophis cervinus	44	0	(0.9,0.95]
651	650	650	1	1	1	9	Siphlophis compressus	134	0	(0.95,1]
652	651	651	1	1	1	14	Sistrurus catenatus	1077	1	(0.95,1]
653	652	652	1	1	1	144	Sistrurus miliarius	607	1	(0.95,1]
654	653	653	1	1	1	8	Sistrurus tergeminus	463	1	(0.95,1]
655	654	654	0.83	0.97	0.89	30	Sonora semiannulata	878	0	(0.85,0.9]
656	655	655	1	1	1	4	Spalerosophis diadema	53	0	(0.95,1]
657	656	656	1	1	1	68	Spilotes pullatus	412	0	(0.95,1]
658	657	657	1	1	1	6	Spilotes sulphureus	55	0	(0.95,1]
660	659	659	1	1	1	14	Stenorrhina degenhardtii	81	0	(0.95,1]
661	660	660	1	1	1	34	Stenorrhina freminvillei	164	0	(0.95,1]
662	661	661	1	1	1	896	Storeria dekayi	17559	0	(0.95,1]
664	663	663	1	1	1	149	Storeria occipitomaculata	3996	0	(0.95,1]
665	664	664	1	1	1	16	Storeria storerioides	259	0	(0.95,1]
666	665	665	1	1	1	35	Storeria victa	257	0	(0.95,1]
668	667	667	1	1	1	14	Suta suta	224	0	(0.95,1]
669	668	668	0	0	0	3	Symphimus mayae	31	0	NA
670	669	669	1	1	1	15	Tachymenis chilensis	69	0	(0.95,1]
671	670	670	1	1	1	6	Tachymenis peruviana	27	0	(0.95,1]
672	671	671	1	1	1	3	Tantilla bocourti	64	0	(0.95,1]
673	672	672	0.8	1	0.89	12	Tantilla coronata	378	0	(0.85,0.9]
675	674	674	1	1	1	41	Tantilla gracilis	908	0	(0.95,1]
676	675	675	1	1	1	8	Tantilla hobartsmithi	317	0	(0.95,1]
677	676	676	1	1	1	16	Tantilla melanocephala	117	0	(0.95,1]
678	677	677	0.86	1	0.92	6	Tantilla nigriceps	342	0	(0.9,0.95]
679	678	678	1	1	1	7	Tantilla planiceps	259	0	(0.95,1]
680	679	679	1	0.73	0.84	11	Tantilla relicta	56	0	(0.8,0.85]
681	680	680	1	1	1	2	Tantilla rubra	30	0	(0.95,1]
682	681	681	1	1	1	2	Tantilla wilcoxi	27	0	(0.95,1]
684	683	683	1	1	1	11	Telescopus fallax	119	0	(0.95,1]
685	684	684	1	1	1	8	Telescopus semiannulatus	90	0	(0.95,1]
686	685	685	1	1	1	4	Thamnodynastes pallidus	35	0	(0.95,1]
687	686	686	0.8	1	0.89	39	Thamnophis atratus	724	0	(0.85,0.9]
688	687	687	1	1	1	2	Thamnophis brachystoma	88	0	(0.95,1]
689	688	688	1	1	1	11	Thamnophis butleri	197	0	(0.95,1]
691	690	690	1	1	1	10	Thamnophis couchii	346	0	(0.95,1]
692	691	691	1	1	1	52	Thamnophis cyrtopsis	1057	0	(0.95,1]
693	692	692	1	0.96	0.98	238	Thamnophis elegans	2748	0	(0.95,1]
694	693	693	1	1	1	11	Thamnophis eques	249	0	(0.95,1]
695	694	694	0	0	0	1	Thamnophis gigas	68	0	NA
696	695	695	1	1	1	43	Thamnophis hammondii	1222	0	(0.95,1]
697	696	696	1	1	1	60	Thamnophis marcianus	3195	0	(0.95,1]
698	697	697	1	0.89	0.94	9	Thamnophis melanogaster	131	0	(0.9,0.95]
699	698	698	1	1	1	157	Thamnophis ordinoides	2539	0	(0.95,1]
700	699	699	0.98	1	0.99	282	Thamnophis proximus	5014	0	(0.95,1]
701	700	700	1	1	1	1	Thamnophis pulchrilatus	77	0	(0.95,1]
702	701	701	0.95	1	0.98	84	Thamnophis radix	3149	0	(0.95,1]
703	702	702	1	1	1	2	Thamnophis rufipunctatus	49	0	(0.95,1]
704	703	703	1	0.98	0.99	248	Thamnophis saurita	1120	0	(0.95,1]
705	704	704	1	1	1	22	Thamnophis scalaris	198	0	(0.95,1]
706	705	705	1	1	1	8	Thamnophis scaliger	171	0	(0.95,1]
707	706	706	1	1	1	2073	Thamnophis sirtalis	22187	0	(0.95,1]
708	707	707	1	1	1	9	Thamnophis validus	49	0	(0.95,1]
709	708	708	1	1	1	11	Thamnosophis lateralis	53	0	(0.95,1]
710	709	709	1	1	1	13	Thelotornis capensis	77	1	(0.95,1]
713	712	712	0.97	1	0.99	34	Trimeresurus albolabris	761	1	(0.95,1]
714	713	713	1	1	1	5	Trimeresurus erythrurus	28	1	(0.95,1]
715	714	714	1	1	1	1	Trimeresurus gracilis	55	1	(0.95,1]
716	715	715	1	1	1	4	Trimeresurus gramineus	77	1	(0.95,1]
717	716	716	1	1	1	2	Trimeresurus hageni	50	1	(0.95,1]
718	717	717	1	1	1	4	Trimeresurus insularis	79	1	(0.95,1]
719	718	718	1	1	1	3	Trimeresurus macrops	86	1	(0.95,1]
720	719	719	1	1	1	13	Trimeresurus malabaricus	246	1	(0.95,1]
721	720	720	1	1	1	2	Trimeresurus nebularis	54	1	(0.95,1]
722	721	721	1	1	1	5	Trimeresurus popeiorum	56	1	(0.95,1]
723	722	722	1	1	1	6	Trimeresurus puniceus	389	1	(0.95,1]
724	723	723	1	1	1	36	Trimeresurus purpureomaculatus	185	1	(0.95,1]
725	724	724	1	0.88	0.93	8	Trimeresurus sabahi	58	1	(0.9,0.95]
726	725	725	1	1	1	70	Trimeresurus stejnegeri	893	1	(0.95,1]
727	726	726	1	1	1	3	Trimeresurus sumatranus	31	1	(0.95,1]
728	727	727	1	1	1	8	Trimeresurus trigonocephalus	73	1	(0.95,1]
729	728	728	1	1	1	1	Trimeresurus venustus	32	1	(0.95,1]
730	729	729	1	1	1	5	Trimeresurus vogeli	67	1	(0.95,1]
731	730	730	0.79	1	0.88	11	Trimorphodon biscutatus	172	0	(0.85,0.9]
732	731	731	1	0.7	0.82	10	Trimorphodon lambda	326	0	(0.8,0.85]
733	732	732	1	1	1	13	Trimorphodon lyrophanes	418	0	(0.95,1]
734	733	733	1	1	1	10	Trimorphodon paucimaculatus	226	0	(0.95,1]
735	734	734	1	1	1	18	Trimorphodon quadruplex	72	0	(0.95,1]
736	735	735	1	1	1	18	Trimorphodon tau	174	0	(0.95,1]
738	737	737	1	1	1	6	Tropidechis carinatus	126	1	(0.95,1]
739	738	738	1	1	1	31	Tropidoclonion lineatum	807	0	(0.95,1]
740	739	739	1	0.64	0.78	36	Tropidodipsas sartorii	165	0	(0.75,0.8]
741	740	740	1	1	1	15	Tropidolaemus subannulatus	257	1	(0.95,1]
742	741	741	1	1	1	34	Tropidolaemus wagleri	380	1	(0.95,1]
743	742	742	1	1	1	46	Tropidonophis mairii	169	0	(0.95,1]
744	743	743	1	1	1	1	Tropidophis melanurus	39	0	(0.95,1]
745	744	744	0	0	0	2	Uromacer catesbyi	43	0	NA
746	745	745	1	1	1	22	Vermicella annulata	643	0	(0.95,1]
747	746	746	1	1	1	12	Vipera ammodytes	510	1	(0.95,1]
748	747	747	0.96	0.96	0.96	45	Vipera aspis	1355	1	(0.95,1]
749	748	748	0.97	1	0.99	191	Vipera berus	2530	1	(0.95,1]
750	749	749	0.78	1	0.88	7	Vipera latastei	217	1	(0.85,0.9]
751	750	750	1	1	1	20	Vipera renardi	43	1	(0.95,1]
752	751	751	1	1	1	13	Vipera seoanei	270	1	(0.95,1]
753	752	752	1	1	1	2	Vipera transcaucasiana	32	1	(0.95,1]
754	753	753	0.83	1	0.91	5	Vipera ursinii	155	1	(0.9,0.95]
756	755	755	1	0.98	0.99	43	Virginia valeriae	813	0	(0.95,1]
758	757	757	1	1	1	1	Xenochrophis maculatus	29	0	(0.95,1]
760	759	759	1	1	1	11	Xenochrophis trianguligerus	124	0	(0.95,1]
761	760	760	0.83	1	0.91	10	Xenochrophis vittatus	62	0	(0.9,0.95]
762	761	761	1	1	1	2	Xenodermus javanicus	40	0	(0.95,1]
763	762	762	1	1	1	17	Xenodon dorbignyi	60	0	(0.95,1]
764	763	763	0.67	1	0.8	14	Xenodon merremii	68	0	(0.75,0.8]
765	764	764	1	1	1	15	Xenodon rabdocephalus	640	0	(0.95,1]
766	765	765	1	1	1	18	Xenopeltis unicolor	99	0	(0.95,1]
768	767	767	1	0.83	0.91	6	Xerotyphlops vermicularis	60	0	(0.9,0.95]
769	768	768	1	1	1	1	Zamenis lineatus	31	0	(0.95,1]
770	769	769	1	1	1	29	Zamenis longissimus	1729	0	(0.95,1]
771	770	770	1	1	1	62	Zamenis scalaris	597	0	(0.95,1]
772	771	771	1	1	1	9	Zamenis situla	90	0	(0.95,1]
