# Supplementary material for: An artificial intelligence model to identify snakes from across the world: Opportunities and challenges for global health and herpetology
Source: PLoS Negl Trop Dis. 2022 Aug 15;16(8):e0010647. doi: 10.1371/journal.pntd.0010647 (PMC9426939; doi:10.1371/journal.pntd.0010647)
Supplement: S7 Data — (CSV) [file pntd.0010647.s013.csv]

	binomial	prediction_binomial	n	correct	n.im.corr	percent
1	Bungarus caeruleus	Bungarus caeruleus	6	1	6	1
2	Bungarus candidus	Bungarus candidus	9	1	9	1
3	Bungarus fasciatus	Bungarus fasciatus	13	1	13	1
4	Bungarus flaviceps	Bungarus flaviceps	3	1	3	1
5	Bungarus multicinctus	Bungarus candidus	1	0	22	0.05
6	Bungarus multicinctus	Bungarus multicinctus	21	1	22	0.95
7	Lycodon anamallensis	Lycodon aulicus	14	0	14	1
8	Lycodon aulicus	Lycodon aulicus	30	1	32	0.94
9	Lycodon aulicus	Lycodon capucinus	1	0	32	0.03
10	Lycodon capucinus	Lycodon capucinus	34	1	34	1
11	Lycodon flavozonatus	Lycodon flavozonatus	2	1	2	1
12	Lycodon futsingensis	Lycodon futsingensis	5	1	5	1
13	Lycodon rufozonatus	Lycodon rufozonatus	23	1	23	1
14	Lycodon ruhstrati	Lycodon ruhstrati	6	1	6	1
15	Lycodon semicarinatus	Lycodon semicarinatus	3	1	3	1
16	Lycodon striatus	Lycodon striatus	6	1	6	1
17	Lycodon subannulatus	Lycodon subannulatus	1	1	1	1
18	Lycodon subcinctus	Lycodon subcinctus	14	1	14	1
19	Lycodon travancoricus	Lycodon travancoricus	5	1	5	1
20	Lycodon anamallensis	Lycodon anamallensis	0	1	14	0
