# Supplementary material for: An artificial intelligence model to identify snakes from across the world: Opportunities and challenges for global health and herpetology
Source: PLoS Negl Trop Dis. 2022 Aug 15;16(8):e0010647. doi: 10.1371/journal.pntd.0010647 (PMC9426939; doi:10.1371/journal.pntd.0010647)
Supplement: S8 Data — (CSV) [file pntd.0010647.s014.csv]

	binomial	prediction_binomial	n	correct	n.im.corr	percent
1	Bitis arietans	Bitis arietans	97	1	97	1
2	Bitis atropos	Bitis atropos	22	1	22	1
3	Bitis caudalis	Bitis caudalis	10	1	10	1
4	Bitis gabonica	Bitis gabonica	5	1	5	1
5	Bitis peringueyi	Bitis peringueyi	4	1	4	1
6	Causus defilippii	Causus defilippii	5	1	5	1
7	Causus rhombeatus	Causus rhombeatus	42	1	42	1
8	Dasypeltis scabra	Dasypeltis scabra	19	1	19	1
9	Echis carinatus	Echis carinatus	14	1	14	1
10	Echis coloratus	Echis coloratus	1	1	1	1
11	Echis pyramidum	Echis pyramidum	2	1	2	1
12	Bitis arietans	Echis pyramidum	0	0	97	0
